# Supplementary material for: Transcriptome Assembly and Comparative Analysis of the Superoxide Dismutase (SOD) Gene Family in Three Hyotissa Species
Source: Biology (Basel). 2025 Dec 19;15(1):4. doi: 10.3390/biology15010004 (PMC12784942; doi:10.3390/biology15010004)
Supplement: Supplementary file 1 [file biology-15-00004-s001.zip]

Archive with 6 entries (6 files):
- Hyotissa SOD MAFFT.fasta
- Hyotissa SOD MEME.xml
- Hyotissa SOD pep  .fa
- Hyotissa SOD tree.nwk
- Hyotissa_SOD_HMMER.txt
- Supplementary Table.docx
