# Supplementary material for: Transcriptome Assembly and Comparative Analysis of the Superoxide Dismutase (SOD) Gene Family in Three Hyotissa Species
Source: Biology (Basel). 2025 Dec 19;15(1):4. doi: 10.3390/biology15010004 (PMC12784942; doi:10.3390/biology15010004)
Supplement: Supplementary file 1 [file biology-15-00004-s001.zip › Hyotissa SOD MAFFT.fasta]

>Hin1-DN145157c0g1i1.p1
------------------------------------------------------------
------------------------------------MGQKM-------------------
------------------------------------------------------------
------------------------------------------------------------
------------------------------------------------------------
------------------------------------------------------------
------------------------------------------------------------
---------------------------SSNLKAVCV------------------------
------------------------------------------------LNADK-------
SSVSGTVTFQQENEDSP-VTVTGEISGL--------------------------------
------------------------------------------------------------
------------------------------------------------------------
---------TPGQHGFHVHQFG-------------DNTNGCT-------SAGAHFNP---
----FGKL-HGAPED-------TERHVGDLG------NVVAGEDGVAKINITDKLISLTG
PHSIIGRTIVVHADIDDL------------------------------------------
----------------------------------------------------------GK
G-----------GHELSKTTGN--------------------------------------
---AGGRQACGVIGITK-------------------------------------------
------------------------------------------------------------
------------------------------------------------------------
------------------------------------------------------------
------------------------------------------------------------
---
>Hin2-DN8896c0g1i4.p1
------------------------------------------------------------
------------------------------------MGQKM-------------------
------------------------------------------------------------
------------------------------------------------------------
------------------------------------------------------------
------------------------------------------------------------
------------------------------------------------------------
---------------------------SSNLKAVCV------------------------
------------------------------------------------LNADK-------
SSVSGTVTFQQENEDSP-VTVTGEISGL--------------------------------
------------------------------------------------------------
------------------------------------------------------------
---------TPGQHGFHVHQFG-------------DNTNGCT-------SAGAHFNP---
----FGKL-HGAPED-------TERHVGDLG------NVVAGEDGVAKINITDKLISLTG
PHSIIGRTIVVHADIDDL------------------------------------------
----------------------------------------------------------GK
G-----------GHELSKTTGN--------------------------------------
---AGGRLACGVIGITK-------------------------------------------
------------------------------------------------------------
------------------------------------------------------------
------------------------------------------------------------
------------------------------------------------------------
---
>Hsp1-DN3819c0g1i1.p1
------------------------------------------------------------
------------------------------------MGQKM-------------------
------------------------------------------------------------
------------------------------------------------------------
------------------------------------------------------------
------------------------------------------------------------
------------------------------------------------------------
---------------------------SSNLKAVCV------------------------
------------------------------------------------LNADK-------
SSVSGTVTFQQENEDSP-VTVTGEISGL--------------------------------
------------------------------------------------------------
------------------------------------------------------------
---------TPGQHGFHVHQFG-------------DNTNGCT-------SAGAHFNP---
----FNKE-HGAPED-------TNRHVGDLG------NVVAGEDGVAKINITDKLISLTG
PHSIIGRTIVVHADIDDL------------------------------------------
----------------------------------------------------------GK
G-----------GHELSKTTGN--------------------------------------
---AGGRQACGVIGITK-------------------------------------------
------------------------------------------------------------
------------------------------------------------------------
------------------------------------------------------------
------------------------------------------------------------
---
>Hsi1-DN3539c0g2i1.p1
------------------------------------------------------------
------------------------------------MGQRM-------------------
------------------------------------------------------------
------------------------------------------------------------
------------------------------------------------------------
------------------------------------------------------------
------------------------------------------------------------
---------------------------SNNLKAVCV------------------------
------------------------------------------------LNADK-------
SSVSGTVNF-QENADSS-VTVTGEIHGL--------------------------------
------------------------------------------------------------
------------------------------------------------------------
---------TPGQHGFHVHQFG-------------DNTNGCT-------SAGAHFNP---
----FQKE-HGAPED-------TERHVGDLG------NVVAGEDGVAKINITDKLIQLTG
PNSIIGRTIVVHAGVDDL------------------------------------------
----------------------------------------------------------GK
G-----------GHELSKTTGN--------------------------------------
---AGGRLACGVIGITK-------------------------------------------
------------------------------------------------------------
------------------------------------------------------------
------------------------------------------------------------
------------------------------------------------------------
---
>Hsi2-DN6176c0g1i1.p1
------------------------------------------------------------
------------------------------------MGQRM-------------------
------------------------------------------------------------
------------------------------------------------------------
------------------------------------------------------------
------------------------------------------------------------
------------------------------------------------------------
---------------------------SNNLKAVCV------------------------
------------------------------------------------LNADK-------
SSVSGTVNF-QENADSS-VTVTGEIHGL--------------------------------
------------------------------------------------------------
------------------------------------------------------------
---------TPGQHGFHVHQFG-------------DNTNGCT-------SAGAHFNP---
----FQKE-HGAPED-------TERHVGDLG------NVVAGEDGVAKINITDKLIQLTG
PNSIIGRTIVVHAGVDDL------------------------------------------
----------------------------------------------------------GK
G-----------GHELSKTTGN--------------------------------------
---AGGRLACGVIGITK-------------------------------------------
------------------------------------------------------------
------------------------------------------------------------
------------------------------------------------------------
------------------------------------------------------------
---
>Hin2-DN8896c0g1i3.p1
------------------------------------------------------------
------------------------------------MGQKM-------------------
------------------------------------------------------------
------------------------------------------------------------
------------------------------------------------------------
------------------------------------------------------------
------------------------------------------------------------
---------------------------SSNLKAVCV------------------------
------------------------------------------------LNADK-------
SSVSGTVTFQQENEDSP-VTVTGEISGL--------------------------------
------------------------------------------------------------
------------------------------------------------------------
---------TPGQHGFHVHQFG-------------DNTNGCT-------SAGAHFNP---
----FGKL-HGAPED-------TERHVGDLG------NVVAGEDGVAKINITDKLISLTG
PHSIIGRTIVVCSMI---------------------------------------------
------------------------------------------------------------
------------------------------------------------------------
------------------------------------------------------------
------------------------------------------------------------
----------------------------FPEHVHIP------------------------
------------------------------------------------------------
------------------------------------------------------------
---
>Crassostrea gigas SOD1a
------------------------------------------------------------
----------------------------------------M-------------------
------------------------------------------------------------
------------------------------------------------------------
------------------------------------------------------------
------------------------------------------------------------
------------------------------------------------------------
---------------------------SSALKAVCV------------------------
------------------------------------------------LKGD--------
SNVTGTVQFSQEAPGTP-VTLSGEIKGL--------------------------------
------------------------------------------------------------
------------------------------------------------------------
---------TPGQHGFHVHQFG-------------DNTNGCT-------SAGAHFNP---
----FNKE-HGAPED-------AERHVGDLG------NVTAGEDGVAKISITDKMIDLAG
PQSIIGRTVVIHADVDDL------------------------------------------
----------------------------------------------------------GK
G-----------GHELSKTTGN--------------------------------------
---AGGRLACGVIGITK-------------------------------------------
------------------------------------------------------------
------------------------------------------------------------
------------------------------------------------------------
------------------------------------------------------------
---
>Crassostrea gigas SOD1b
------------------------------------------------------------
----------------------------------------M-------------------
------------------------------------------------------------
------------------------------------------------------------
------------------------------------------------------------
------------------------------------------------------------
------------------------------------------------------------
---------------------------SSALKAVCV------------------------
------------------------------------------------LKGD--------
SNVTGTVQFSQEAPGTP-VTLSGEIKGL--------------------------------
------------------------------------------------------------
------------------------------------------------------------
---------TPGQHGFHVHQFG-------------DNTNGCT-------SAGAHFNP---
----FNKE-HGAPED-------AERHVGDLG------NVTAGEDGVAKISITDKMIDLAG
PQSIIGRTVVIHADVDDL------------------------------------------
----------------------------------------------------------GK
G-----------GHELSKSTGN--------------------------------------
---AGGRLACGVIGITK-------------------------------------------
------------------------------------------------------------
------------------------------------------------------------
------------------------------------------------------------
------------------------------------------------------------
---
>Hsp1-DN109130c0g1i1.p1
------------------------------------------------------------
------------------------------------------------------------
------------------------------------------------------------
------------------------------------------------------------
------------------------------------------------------------
------------------------------------------------------------
------------------------------------------------------------
----------------------------MATKAVCV------------------------
------------------------------------------------LKGD--------
GPVQGIINFEQKESNGP-VKVWGSIKGL--------------------------------
------------------------------------------------------------
------------------------------------------------------------
---------TEGLHGFHVHEFG-------------DNTAGCT-------SAGPHFNP---
----LSRK-HGGPKD-------EERHVGDLG------NVTADKDGVADVSIEDSVISLSG
DHCIIGRTLVVHEKADDL------------------------------------------
----------------------------------------------------------GK
G-----------GNEESTKTGN--------------------------------------
---AGSRLACGVIGIAQ-------------------------------------------
------------------------------------------------------------
------------------------------------------------------------
------------------------------------------------------------
------------------------------------------------------------
---
>Hin2-DN27385c0g2i1.p1
------------------------------------------------------------
------------------------------------------------------------
------------------------------------------------------------
------------------------------------------------------------
------------------------------------------------------------
------------------------------------------------------------
------------------------------------------------------------
----------------------------MATKAVCV------------------------
------------------------------------------------LKGD--------
GPVQGIINFEQKESNGP-VKVWGSIKGL--------------------------------
------------------------------------------------------------
------------------------------------------------------------
---------TEGLHGFHVHEFG-------------DNTAGCT-------SAGPHFNP---
----LSRK-HGGPKD-------EERHVGDLG------NVTADKDGVADVSIEDSVISLSG
DHCIIGRTLVVHEKADDL------------------------------------------
----------------------------------------------------------GK
G-----------GNEESTKTGN--------------------------------------
---AGSRLACGVIGIAQ-------------------------------------------
------------------------------------------------------------
------------------------------------------------------------
------------------------------------------------------------
------------------------------------------------------------
---
>Homo sapiens SOD1
------------------------------------------------------------
------------------------------------------------------------
------------------------------------------------------------
------------------------------------------------------------
------------------------------------------------------------
------------------------------------------------------------
------------------------------------------------------------
----------------------------MATKAVCV------------------------
------------------------------------------------LKGD--------
GPVQGIINFEQKESNGP-VKVWGSIKGL--------------------------------
------------------------------------------------------------
------------------------------------------------------------
---------TEGLHGFHVHEFG-------------DNTAGCT-------SAGPHFNP---
----LSRK-HGGPKD-------EERHVGDLG------NVTADKDGVADVSIEDSVISLSG
DHCIIGRTLVVHEKADDL------------------------------------------
----------------------------------------------------------GK
G-----------GNEESTKTGN--------------------------------------
---AGSRLACGVIGIAQ-------------------------------------------
------------------------------------------------------------
------------------------------------------------------------
------------------------------------------------------------
------------------------------------------------------------
---
>Hin2-DN27385c0g1i1.p1
------------------------------------------------------------
------------------------------------------------------------
------------------------------------------------------------
------------------------------------------------------------
------------------------------------------------------------
------------------------------------------------------------
------------------------------------------------------------
----------------------------MATKAVCV------------------------
------------------------------------------------LKGD--------
GPVQGVIHFEQKASGEP-VVVSGQITGL--------------------------------
------------------------------------------------------------
------------------------------------------------------------
---------TEGEHGFHVHQYG-------------DNTQGCT-------TAGPHFNP---
----HSKK-HGGPAD-------EERHVGDLG------NVAAGKDGVANVSIEDRVISLSG
EHSIIGRTMVVHEKQDDL------------------------------------------
----------------------------------------------------------GK
G-----------GNEESTKTGN--------------------------------------
---AGSRLACGVIGIAQ-------------------------------------------
------------------------------------------------------------
------------------------------------------------------------
------------------------------------------------------------
------------------------------------------------------------
---
>Mus musculus SOD1
------------------------------------------------------------
------------------------------------------------------------
------------------------------------------------------------
------------------------------------------------------------
------------------------------------------------------------
------------------------------------------------------------
------------------------------------------------------------
----------------------------MAMKAVCV------------------------
------------------------------------------------LKGD--------
GPVQGTIHFEQKASGEP-VVLSGQITGL--------------------------------
------------------------------------------------------------
------------------------------------------------------------
---------TEGQHGFHVHQYG-------------DNTQGCT-------SAGPHFNP---
----HSKK-HGGPAD-------EERHVGDLG------NVTAGKDGVANVSIEDRVISLSG
EHSIIGRTMVVHEKQDDL------------------------------------------
----------------------------------------------------------GK
G-----------GNEESTKTGN--------------------------------------
---AGSRLACGVIGIAQ-------------------------------------------
------------------------------------------------------------
------------------------------------------------------------
------------------------------------------------------------
------------------------------------------------------------
---
>Danio rerio SOD1
------------------------------------------------------------
------------------------------------------------------------
------------------------------------------------------------
------------------------------------------------------------
------------------------------------------------------------
------------------------------------------------------------
------------------------------------------------------------
----------------------------MVNKAVCV------------------------
------------------------------------------------LKGT--------
GEVTGTVYFNQEGEKKP-VKVTGEITGL--------------------------------
------------------------------------------------------------
------------------------------------------------------------
---------TPGKHGFHVHAFG-------------DNTNGCI-------SAGPHFNP---
----HDKT-HGGPTD-------SVRHVGDLG------NVTADASGVAKIEIEDAMLTLSG
QHSIIGRTMVIHEKEDDL------------------------------------------
----------------------------------------------------------GK
G-----------GNEESLKTGN--------------------------------------
---AGGRLACGVIGITQ-------------------------------------------
------------------------------------------------------------
------------------------------------------------------------
------------------------------------------------------------
------------------------------------------------------------
---
>Drosophila melanogaster SOD1
------------------------------------------------------------
------------------------------------------------------------
------------------------------------------------------------
------------------------------------------------------------
------------------------------------------------------------
------------------------------------------------------------
------------------------------------------------------------
----------------------------MVVKAVCV------------------------
------------------------------------------------INGD--------
--AKGTVFFEQESSGTP-VKVSGEVCGL--------------------------------
------------------------------------------------------------
------------------------------------------------------------
---------AKGLHGFHVHEFG-------------DNTNGCM-------SSGPHFNP---
----YGKE-HGAPVD-------ENRHLGDLG------NIEATGDCPTKVNITDSKITLFG
ADSIIGRTVVVHADADDL------------------------------------------
----------------------------------------------------------GQ
G-----------GHELSKSTGN--------------------------------------
---AGARIGCGVIGIAKV------------------------------------------
------------------------------------------------------------
------------------------------------------------------------
------------------------------------------------------------
------------------------------------------------------------
---
>Caenorhabditis elegans SOD1
M-----------------------------FMNLLTQVSNAIFP----------------
---------------------------------QVEAAQK--------------------
------------------------------------------------------------
------------------------------------------------------------
------------------------------------------------------------
------------------------------------------------------------
------------------------------------------------------------
----------------------------MSNRAVAV------------------------
------------------------------------------------LRGE--------
-TVTGTIWITQKSENDQ-AVIEGEIKGL--------------------------------
------------------------------------------------------------
------------------------------------------------------------
---------TPGLHGFHVHQYG-------------DSTNGCI-------SAGPHFNP---
----FGKT-HGGPKS-------EIRHVGDLG------NVEAGADGVAKIKLTDTLVTLYG
PNTVVGRSMVVHAGQDDL------------------------------------------
----------------------------------------------------------GE
GVG--------DKAEESKKTGN--------------------------------------
---AGARAACGVIALAAPQ-----------------------------------------
------------------------------------------------------------
------------------------------------------------------------
------------------------------------------------------------
------------------------------------------------------------
---
>Caenorhabditis elegans SOD5
-------------------------------MDILSDIANAVLP----------------
---------------------------------QDVVSKV--------------------
------------------------------------------------------------
------------------------------------------------------------
------------------------------------------------------------
------------------------------------------------------------
------------------------------------------------------------
----------------------------ESKRAVAV------------------------
------------------------------------------------LRGT--------
-AVFGTVWLTQKAEGEE-TEFEGEIKGL--------------------------------
------------------------------------------------------------
------------------------------------------------------------
---------SPGLHGFHIHQYG-------------DSTDGCT-------SAGPHFNP---
----CKMN-HGGRDS-------VVRHVGDLG------NVEAGADGVAKIKFSDKVVSLFG
ANTVIGRSMVVHVDRDDL------------------------------------------
----------------------------------------------------------GQ
GID--------DKAEESLKTGN--------------------------------------
---AGARAACGVIALAAPA-----------------------------------------
------------------------------------------------------------
------------------------------------------------------------
------------------------------------------------------------
------------------------------------------------------------
---
>Caenorhabditis elegans SOD4
-------------------------------MKTRVVLILALSV----------------
---------------------------------CIEAASE--------------------
------------------------------------------------------------
------------------------------------------------------------
------------------------------------------------------------
------------------------------------------------------------
------------------------------------------------------------
----------------------------VIRARAYI------------------------
------------------------------------------------FKAEA---GKIP
TELIGTIDFDQ--SGSF-LKLNGSVSGL--------------------------------
------------------------------------------------------------
------------------------------------------------------------
---------AAGKHGFHIHEKG-------------DTGNGCL-------SAGGHYNP---
----HKLS-HGAPDD-------SNRHIGDLG------NIESPASGDTLISVSDSLASLSG
QYSIIGRSVVIHEKTDDL------------------------------------------
----------------------------------------------------------GR
G-----------TSDQSKTTGN--------------------------------------
---AGSRLACGTIGIVEERI----------------------------------------
------LETTTA-SLPPVTQSQ--------------------------------------
-----PI----------------GSSSYYYSTFYLPII----------------------
------------------------------------------------------------
--LYFL------------------------------------------------LSRIL-
---
>Drosophila melanogaster SOD3
-------------------------------MMQYLVVSLALCA----------------
---------------------------------TICSAAQT-------------------
------------------------------------------------------------
------------------------------------------------------------
------------------------------------------------------------
------------------------------------------------------------
------------------------------------------------------------
--------------------------RNMPIQAIAY------------------------
------------------------------------------------LIGPV---QSDN
TQVKGNVTFTQNDCGQN-VHVRVQLEGL--------------------------------
------------------------------------------------------------
------------------------------------------------------------
---------KEGKHGFHIHEKG-------------DLTNGCI-------SMGAHYNP---
----DKVD-HGGPDH-------EVRHVGDLG------NLEANSTGIIDVTYTDQVITLTG
KLGIIGRGVVVHELEDDL------------------------------------------
----------------------------------------------------------GL
G-----------NHTDSKKTGN--------------------------------------
---AGGRIACGVIGIK--------------------------------------------
------------------------------------------------------------
------------------------------------------------------------
------------------------------------------------------------
------------------------------------------------------------
---
>Hin1-DN12320c0g1i1.p1
-------------------------------MIGLIIIALVAV-----------------
---------------------------------NVDFIYGQFIQP---------------
--------------------PFNNGGFPPVGGFP-------PN----NGFRPN---GPNT
GVFPPNVGPGPGGFPPNAG---TGNGNFPPNV-----VP---------------------
-GTGIFPGGPNPGI-----------QPGRFP------------------------FPPGQ
N-----------------------------IP----------------------------
---GGNTII---------------------------------------------------
-------------------------SGNQWIYGTCY------------------------
------------------------------------------------FNETG-------
SNVRGRVDIRQRRTGGP-CQVRVQVVGLPPS-----------------------------
------------------------------------------------------------
------------------------------------------------------------
-------LMSDTEHGIHVHEYG-------------DLGRGCY-------AAGPHYDS---
----DSFSFHGSPNN----IGTGNSHEGDMG------NLRQSNAGVIDAELELPLMTLGG
DLGIVGRAVVLHEGRDDL------------------------------------------
----------------------------------------------------------GR
G-----------GNSMSLQTGN--------------------------------------
---AGAPIACCTIGYSDSSN---------------WLKPFIPHSANFRS--QFSDNNQ--
------LRNTVQ-GTTLNNQNR------------GLINTQNQG-----------------
--------------FNPNQQFNRPNNNGFPANFQGK------------------------
------------------------------------------------------------
------------------------------------------------------------
---
>Hin2-DN20518c0g1i1.p1
-------------------------------MIGLIIIALVAV-----------------
---------------------------------NVDFMYGQFIQP---------------
--------------------PFNNGGFPPVGGFP-------PN----NGFRPN---GPNA
GGFPPNVGPGPGGFPPNAG---AGNGNFPPNV-----VP---------------------
-GTGIFPGGPNPGI-----------QPGRFP------------------------FPPGQ
N-----------------------------IP----------------------------
---GGNTII---------------------------------------------------
-------------------------SGNQWIYGTCY------------------------
------------------------------------------------FNETG-------
SNVRGRVDIRQRRTGGP-CQVRVQVVGLPPS-----------------------------
------------------------------------------------------------
------------------------------------------------------------
-------LMSDTEHGIHVHEYG-------------DLGRGCY-------AAGPHYDS---
----DSFSFHGSPNN----IGTGNSHEGDMG------NLRQSNAGVIDAELELPLMTLGG
DLGIVGRAVVLHEGRDDL------------------------------------------
----------------------------------------------------------GR
G-----------GNSMSLQTGN--------------------------------------
---AGAPIACCTIGYSDSSN---------------WLKPFIPHSANFRS--QFSDNNQ--
------LRNTVQ-GTTLNNQNR------------GLINTQNQG-----------------
--------------FNPNQQFNRPNNNGFPANFQGK------------------------
------------------------------------------------------------
------------------------------------------------------------
---
>Hsi1-DN22897c0g1i1.p1
-------------------------------MIGLIIIALVAV-----------------
---------------------------------NVDFMYGQFIQP---------------
--------------------PFNNGGFPPVGGFP-------PN----NGFRPN---GPNA
GGFPPNVGPGPGGFPPNAG---AGNGNFPPNV-----VP---------------------
-GTGIFPGGPNPGI-----------QPGRFP------------------------FPPGQ
N-----------------------------MP----------------------------
---GGNTII---------------------------------------------------
-------------------------SGNQWIYGTCY------------------------
------------------------------------------------FNETG-------
SNVRGRVDIRQRRTGGP-CQVRVQVVGLPPS-----------------------------
------------------------------------------------------------
------------------------------------------------------------
-------LMSDTEHGIHVHEYG-------------DLGRGCY-------AAGPHYDS---
----DSFSFHGSPNN----IGTGNSHEGDMG------NLRQSNAGVIDAELELPLMTLGG
DLGIVGRAVVLHEGRDDL------------------------------------------
----------------------------------------------------------GR
G-----------GNSMSLQTGN--------------------------------------
---AGAPIACCTIGYSDSSN---------------WLKPFIPHSANFRS--QFSDNNQ--
------LRNTVQ-GTALNNQNR------------GLINTQNQG-----------------
--------------FNPNQQFNRPNNNGFPGNFQGK------------------------
------------------------------------------------------------
------------------------------------------------------------
---
>Crassostrea gigas SOD3e
-------------------------------MNGIVVAVVFAVC----------------
---------------------------------NVISINGQFI-----------------
--------------------PQGGFGFPPNAG---------PN----QGFPPNA--GPNQ
G-FPPN----NQGFPPNGPNILPNAGGFPQNN----------------------------
-AQGFFPNGPNNQV-----------RPGRFPP-----------------------IGPGQ
R------------------------------P----------------------------
---GVGTIV---------------------------------------------------
-------------------------SGNNFIYGTCY------------------------
------------------------------------------------FNETG-------
SNVRGRVDIRQLRTGGP-CQVRVQVVGLPPS-----------------------------
------------------------------------------------------------
------------------------------------------------------------
-------LMSDTEHGIHVHEYG-------------DLGRGCY-------AAGPHYDS---
----DSFSFHGSPNN----LGTGNSHEGDMG------NLRQSNAGVIDAELTLPLMTLAG
DLGIVGRAIVLHEGRDDL------------------------------------------
----------------------------------------------------------GR
G-----------GNPMSLQTGN--------------------------------------
---AGAPIACCTVGLSDASN---------------WNSPFIP-----------SSNGG--
------LQNTAA-ASGQFSSSN------------TQFNSNPRG-----------------
---------------QPGTVPGNTQNQPFPGNFQGK------------------------
------------------------------------------------------------
------------------------------------------------------------
---
>Hin1-DN21488c0g1i1.p1
------------------------------------------------------------
------------------------------------------------------------
------------------------------------------------------------
------------------------------------------------------------
------------------------------------------------------------
------------------------------------------------------------
------------------------------------------------------------
------------------------------------------------------------
------------------------------------------------------------
------------------------------------------------------------
------------------------------------------------------------
------------------------------------------------------------
------------------------------------------------------------
--------------------------------------MLQSAQGVASTQFRDTVISLQG
QGSILGRSLVIKYERDDE------------------------------------------
----------------------------------------------------------GT
G-----------TNSASLQNGN--------------------------------------
---ARTPIACCTIGRASPAN---------------WRTPYSEEDLMRMSGGAWSPSSG--
------LQGAAS-ATAQGSQPQ---------------GVNNPG-QTVPGSMGAQGN-VPT
SGLN-----------NQGSGFNNGGSSGFSNNFGGS-------------ADGSNNAGQSF
G-----------------------------------------------------------
----FLGNTGKK------------------------------------------------
---
>Hin2-DN19943c0g1i4.p1
------------------------------------------------------------
------------------------------------------------------------
------------------------------------------------------------
------------------------------------------------------------
------------------------------------------------------------
------------------------------------------------------------
------------------------------------------------------------
------------------------------------------------------------
------------------------------------------------------------
------------------------------------------------------------
------------------------------------------------------------
------------------------------------------------------------
------------------------------------------------------------
--------------------------------------MLQSAQGVASTQFRDTVISLQG
QGSILGRSLVIKYERDDE------------------------------------------
----------------------------------------------------------GT
G-----------TNSASLQNGN--------------------------------------
---ARTPIACCTIGRASPAN---------------WRTPYSEEDLMRMSGGAWSPSSG--
------LQGAAS-ATAQGSQPQ---------------GVNNPG-QTVPGSMGAQGN-VPT
SGLN-----------NQGSGFNNGGSSGFSNNFGGS-------------ADGSNNAGQSF
G-----------------------------------------------------------
----FLGNTGKK------------------------------------------------
---
>Hsi1-DN28603c0g3i2.p1
------------------------------------------------------------
------------------------------------MISNMMYFV---------------
------------------------------------------------------------
------------------------------------------------------------
------------------------------------------------------------
------------------------------------------------------------
----------------------------DQF------------------TASGQLFMSLS
Q------------------------NPNNYRYATCY------------------------
------------------------------------------------FNSTG-------
NTIRGRADFRQFLFGDSGVDIRVQVVGLPTS-----------------------------
------------------------------------------------------------
------------------------------------------------------------
--------PVDTQRGIHIHEYG-------------DTGEGCA-------RVGPHFNP---
----TQTR-HGGRNS-----YPFLRHVGDLG------NMLQSAQGVASTQFRDNVISLQG
QGSILGRSLVIKYERDDE------------------------------------------
----------------------------------------------------------GT
G-----------TNSASLQNGN--------------------------------------
---ARTPIACCTIGRASPAN---------------WRTPYSEEDLMRMSGGAWSPNSG--
------TQGAAS-ATVQGSQPQ---------------GVNNPG-QTVPGSMGTQGN-VPA
SGLN-----------NQGSGFNNGGTSGFSNNFGGS-------------AGGSNNAGQSF
G-----------------------------------------------------------
----FLGNTGKK------------------------------------------------
---
>Hsi1-DN28603c0g3i1.p1
MAYNQSVPV---LIIQKFSSKHSTLKKNMQKQISLTVLALCVCL----------------
---------------------------------IGAQFNNQGQFV---------------
--NNGQPFAGNNQQAGNSQLGLNPGGGQPNGAFP-------PQN---QGFP-----PQTQ
GRFPPQTQ---GGFPPQ------TPGAFPPQN-----------------------QGQQ-
-QAGFPQQGQQPG-----GFPQQGQQPGAFPQPGQQPGGFPQPQPG---------FPPQN
QGGFPPQNQ-------GFPPQGQQNGQVGVRPQVGIGGFQPNAPGGFGTVGNRF------
----GNPFIPGNSIGSPLPGA-GAGNGQNQF------------------TASGQLFMSLS
Q------------------------NPNNYRYATCY------------------------
------------------------------------------------FNSTG-------
NTIRGRADFRQFLFGDSGVDIRVQVVGLPTS-----------------------------
------------------------------------------------------------
------------------------------------------------------------
--------PVDTQRGIHIHEYG-------------DTGEGCA-------RVGPHFNP---
----TQTR-HGGRNS-----YPFLRHVGDLG------NMLQSAQGVASTQFRDNVISLQG
QGSILGRSLVIKYERDDE------------------------------------------
----------------------------------------------------------GT
G-----------TNSASLQNGN--------------------------------------
---ARTPIACCTIGRASPAN---------------WRTPYSEEDLMRMSGGAWSPNSG--
------TQGAAS-ATVQGSQPQ---------------GVNNPG-QTVPGSMGTQGN-VPA
SGLN-----------NQGSGFNNGGTSGFSNNFGGS-------------AGGSNNAGQSF
G-----------------------------------------------------------
----FLGNTGKK------------------------------------------------
---
>Hsi2-DN7796c0g1i1.p1
MAYNQSVPV---LIIQKFSSKHSTLKKNMQKQISLTVLALCGCL----------------
---------------------------------IGAQFNNQGQFV---------------
--NNGQPFAGNNQQAGNSQLGLNPGGGQPNGAFP-------PQN---QGFP-----PQTQ
GRFPPQTQ---GGFPPQ------TPGAFPPQN-----------------------QGQQ-
-QAGFPQQGQQPG-----GFPQQGQQPGAFPQPGQQPGGFPQPQPG---------FPPQN
QGGFPPQNQ-------GFPPQGQQNGQVGVRPQVGIGGFQPNAPGGFGTVGNRF------
----GNPFIPGNSIGSPLPGA-GAGNGQNQF------------------TASGQLFMSLS
Q------------------------NPNNYRYATCY------------------------
------------------------------------------------FNSTG-------
NTIRGRADFRQFLFGDSGVDIRVQVVGLPTS-----------------------------
------------------------------------------------------------
------------------------------------------------------------
--------PVDTQRGIHIHEYG-------------DTGEGCA-------RVGPHFNP---
----TQTR-HGGRNS-----YPFLRHVGDLG------NMLQSAQGVASTQFRDNVISLQG
QGSILGRSLVIKYERDDE------------------------------------------
----------------------------------------------------------GT
G-----------TNSASLQNGN--------------------------------------
---ARTPIACCTIGRASPAN---------------WRTPYSEEDLMRMSGGAWSPSSG--
------TQGAAS-ATVQGSQPQ---------------GVNNPG-QTVPGSMGTQGN-VPA
SGLN-----------NQGSGFNNGGTSGFSNNFGGS-------------AGGSNNAGQSF
G-----------------------------------------------------------
----FLGNTGKK------------------------------------------------
---
>Crassostrea gigas SOD3f
----------------------------MRNLTSLTVIVVLIGV----------------
---------------------------------SVAQFNN--------------------
---------------------FNQQGNQPPGGFPQNF---GPQNQGGGGFQ-----NQNQ
GGFPPQAN-QPGGFPNQGQ---PTGGNFPP-------------------------QGGQ-
-QGGFPPQGPQPGNNQGGGFNQGGQQPGAFPN--QNQGGFPTPNQGAFPPPNQGAFPPQN
QGGFPGQNQGFPQNQGGFPPQGQAAGPTANIP--GLGGFQPNAIGGFGTVGNRF------
----GNPFVPGNVIGNNLPGANGGGNNQNQF------------------TAGGQLFMSLS
Q------------------------NPNNYRYATCY------------------------
------------------------------------------------FNSTE-------
NAIRGRADFRQFLFGDSGVDIRIQVVGLPTS-----------------------------
------------------------------------------------------------
------------------------------------------------------------
--------PVDTQRGIHIHEFG-------------DIGERCS-------RVGPHFNP---
----TQTR-HGGRNS-----YPFLRHVGDLG------NMLQSAQGVASTQFRDEVISLQG
QGSILGRSLVVKLERDDE------------------------------------------
----------------------------------------------------------GT
G-----------TNSASLQNGN--------------------------------------
---ARTPIACCTIGRASPAN---------------WRTPYSEDDLMVMSGGAWSPSTGSN
SD--AGLQGIQTGGNAQGTQTNTQGAQTGFNTQGTQSGFNTQGTQTGFNTQGTQTG-FNA
QGAG----------ATGGSSFNAAGGSQFSNNFGG----------------GSNSGQNSF
G-----------------------------------------------------------
----FLGNQGK-------------------------------------------------
---
>Homo sapiens SOD3
-------------------------------MLALLCSCLLLAA----------------
-------------------------------GASDAWT----------------------
---------------------------------------------GEDSAE---------
------------------------------------------------------------
------------------------------------------------------------
------------------------------------------------------------
------------------PNSDSAEWIRDMY------------------AKVTEIWQEVM
QRRD----------------------DDGALHAACQ------------------------
------------------------------------------------VQPSATL-DAAQ
PRVTGVVLFRQLAPRAK-LDAFFALEGFPTE-----------------------------
------------------------------------------------------------
------------------------------------------------------------
--------PNSSSRAIHVHQFG-------------DLSQGCE-------STGPHYNP---
----LAVP--------------HPQHPGDFG------NFAVRD-GSLWRYRAGLAASLAG
PHSIVGRAVVVHAGEDDL------------------------------------------
----------------------------------------------------------GR
G-----------GNQASVENGN--------------------------------------
---AGRRLACCVVGVCGPGL---------------WERQAREHS----------------
--------------------------ERKKRRR------------------------ESE
CKAA--------------------------------------------------------
------------------------------------------------------------
------------------------------------------------------------
---
>Mus musculus SOD3
-------------------------------MLAFLFYGLLLAA----------------
-------------------------------CGSVTMSN---------------------
-----------------------------------------P---GESSFDLAD------
------------------------------------------------------------
------------------------------------------------------RLDPVE
K-----------------------------------------------------------
-----------------IDRLDLVEKIGDTH------------------AKVLEIWMELG
RRRE---------------------VDAAEMHAICR------------------------
------------------------------------------------VQPSATL-PPDQ
PQITGLVLFRQLGPGSR-LEAYFSLEGFPAE-----------------------------
------------------------------------------------------------
------------------------------------------------------------
--------QNASNRAIHVHEFG-------------DLSQGCD-------STGPHYNP---
----MEVP--------------HPQHPGDFG------NFVVRN-GQLWRHRVGLTASLAG
PHAILGRSVVVHAGEDDL------------------------------------------
----------------------------------------------------------GK
G-----------GNQASLQNGN--------------------------------------
---AGRRLACCVVGTSSSAA---------------WESQTK-------------------
--------------------------ERKKRRR------------------------ESE
CKTT--------------------------------------------------------
------------------------------------------------------------
------------------------------------------------------------
---
>Danio rerio SOD3
MPFQLQPNTGEDMIR--F---------NILPLLAFLLSCHVLFC----------------
------------------------------------------------------------
--------------------------------------------------------GSGS
G----------------------------------------LAYA---------------
------------------------------------------------------------
------------------------------------------------------------
------------------------------------------------------------
-------------------------SNSDSLQAVCR------------------------
------------------------------------------------MQPNTRL-APGM
PRVYGHILFRQSGPKEK-LSVTFRLYGLPAD-----------------------------
------------------------------------------------------------
------------------------------------------------------------
---------SQQPRAMHIHEYG-------------DLSRGCD-------STGGHYNP---
----LNVN--------------HPQHPGDFG------NFVPINKKI--RQSLDSPATLFG
KLSIAGRSVVIHEGKDDL------------------------------------------
----------------------------------------------------------GR
G-----------GNVGSLLNGN--------------------------------------
---AGGRLACCVIGLRNPQN----------------------------------------
------------------------------------------------------------
------------------------------------------------------------
------------------------------------------------------------
------------------------------------------------------------
---
>Hsi1-DN90c2g2i1.p1
MQSC------------------------LIRWSCLFTWAILI------------------
------------------------------------------------------------
-----------------------------------------P-----DGF------GSDQ
G------------------------------------------H----------------
----------------------------------------------------STTVDVAE
Q-------------------------------------FK--------------------
------------IIQANLSSVWETIHEQHDHHKKRSDHHRHVTRKAGKNEAHIHIHMHLE
DGEEEEDRHKHHHGRHGHQD-----RPVEPLVGHCE------------------------
------------------------------------------------VIPNARMPDTIK
HKVRGSVHITQKNYSAP-VVFDIHLRGFHVDGN---------------------------
------------------------------------------------------------
------------------------------------------------------------
--------HTNHNHGFHIHEFG-------------SLHKSCE-------GLGTHFDI---
----TNSQ-HGAPTA-------KSKHSGDLG------NIHHDAKGEVKTRITADYVTLVG
NDGIGGRSIVIHKNPDNYL-----------------------------------------
----------------------------------------------------------PP
G------------------NGG--------------------------------------
---GGTKIACCVIGRADPKD-------------TTWHESHDK------------------
-------------ASTTHDHH---------------------------------------
------------------------------------------------------------
------------------------------------------------------------
------------------------------------------------------------
---
>Hsi2-DN4644c0g2i4.p1
MQSC------------------------VIRWSCLFTWAILI------------------
------------------------------------------------------------
-----------------------------------------P-----DGF------GSDQ
G------------------------------------------H----------------
----------------------------------------------------STTVDVAE
Q-------------------------------------FK--------------------
------------IIQANLSSVWETIHEQHDHHKKRSGHHRHVTRKAGKNEAHIHIHMHLE
DGEEEEDRRKHHHGHYGHQD-----RPVEPLVGHCE------------------------
------------------------------------------------VIPNARMPDTIK
HKVRGSVHITQKNYSAP-VVFDIHLRGFHVDGN---------------------------
------------------------------------------------------------
------------------------------------------------------------
--------HTNHNHGFHIHEFG-------------SLHKSCE-------GLGTHFDI---
----TNSQ-HGAPTA-------KSKHSGDLG------NIRHDAKGEVKTRITADYVTLVG
NDGIGGRSIVIHKNPDNYL-----------------------------------------
----------------------------------------------------------PP
G------------------NGG--------------------------------------
---GGTKIACCVIGRADPKD-------------TTWHESHDK------------------
-------------ASTTNDHH---------------------------------------
------------------------------------------------------------
------------------------------------------------------------
------------------------------------------------------------
---
>Hsi2-DN4644c0g2i2.p1
MQSC------------------------VIRWSCLFTWAILI------------------
------------------------------------------------------------
-----------------------------------------P-----DGF------GSDQ
G------------------------------------------H----------------
----------------------------------------------------STTVDVAE
Q-------------------------------------FK--------------------
------------IIQANLSSVWETIREKHDHHKKWSGHHSHINRKSEKNEAHIHIHMHVE
D--EEEDRPQHHHGHHDQSTSM---PPTEPLAAHCE------------------------
------------------------------------------------MIPNSRMPDTIK
HKVRGSVHITQKNYSAP-VVFDIHLTGFHEEEN---------------------------
------------------------------------------------------------
------------------------------------------------------------
--------HTNHNHGFHIHEFG-------------SLHKSCE-------GLGTHFDI---
----TNSQ-HDAPTA-------KSKDSGDLG------NIRHDAKGEVKTRITADYVTLVG
NDGIGGRSIVIHKNPDNYL-----------------------------------------
----------------------------------------------------------PP
G------------------NGG--------------------------------------
---GGTKIACCVIGRADPKD-------------TTWHESHDK------------------
-------------ASTTNDHH---------------------------------------
------------------------------------------------------------
------------------------------------------------------------
------------------------------------------------------------
---
>Hsi1-DN129556c0g1i2.p1
-------------------------------MNSLIVF----------------------
------------------------------------------------------------
------------------------------------------------------------
------------------------------------------------------------
------------------------------------------------------------
------------------------------------------------------------
-------------GLAALAGFVSATARNEAN---------------------VNIYLHLS
DDGD-----SNY--------------ENTMHYAQCE------------------------
------------------------------------------------MEPNHFMPGNLH
HRVHGSIEMHQRG-DGP-LEMSFCLSGFNVSED---------------------------
------------------------------------------------------------
------------------------------------------------------------
--------FADHNHGLQIHEYG-------------DMEHGCD-------TIGELYHN---
----EHAP--------------NHDNPGDLG------DLHDDDHGNVNATRTFDWLTIGH
TDGILGRSLAILQGDHT-------------------------------------------
------------------------------------------------------------
---------------------S--------------------------------------
---HTAIIACCVIGRSHAH-----------------------------------------
------------------------------------------------------------
------------------------------------------------------------
------------------------------------------------------------
------------------------------------------------------------
---
>Crassostrea gigas SOD3l
M------------------------------MNALIVL----------------------
------------------------------------------------------------
------------------------------------------------------------
------------------------------------------------------------
------------------------------------------------------------
------------------------------------------------------------
-------------GLAALAGFVSATARNEAN---------------------VNIYLHLS
DDED-----SNY--------------ENSMHYAQCE------------------------
------------------------------------------------MEPNHFMPGNLH
HRVHGSIEMHQRG-DGP-LEMSFCLSGFNVSED---------------------------
------------------------------------------------------------
------------------------------------------------------------
--------FAHHNHGLQIHEYG-------------DMEHGCD-------TIGELYHN---
----EHAP--------------NHDNPGDLG------DLHDDDHGNVNATRTFDWLTIGH
TDGILGRSLAILQGDHT-------------------------------------------
------------------------------------------------------------
---------------------S--------------------------------------
---HTAVIACCVIGRSHAH-----------------------------------------
------------------------------------------------------------
------------------------------------------------------------
------------------------------------------------------------
------------------------------------------------------------
---
>Crassostrea gigas SOD3k
-------------------------------MNALIVL----------------------
------------------------------------------------------------
------------------------------------------------------------
------------------------------------------------------------
------------------------------------------------------------
------------------------------------------------------------
-------------GLAALAGFVSATARNEAN---------------------VNIYLHLS
DDED-----SNY--------------ENSMHYAQCE------------------------
------------------------------------------------MEPNHFMPGNLH
HRVHGSIEMHQRG-DGP-LEMNFHLTGFNVSED---------------------------
------------------------------------------------------------
------------------------------------------------------------
--------FADHNHGLQIHEYG-------------DMEHGCD-------TIGELYHN---
----EHAP--------------NHDNPGDLG------DLHDDDHGEVNATRTFDWLTIGH
TDGILGRSLAILQGDHT-------------------------------------------
------------------------------------------------------------
---------------------S--------------------------------------
---HTAVIACCVIGRSHAH-----------------------------------------
------------------------------------------------------------
------------------------------------------------------------
------------------------------------------------------------
------------------------------------------------------------
---
>Crassostrea gigas SOD3j
-------------------------------MNSLAVL----------------------
------------------------------------------------------------
------------------------------------------------------------
------------------------------------------------------------
------------------------------------------------------------
------------------------------------------------------------
-------------FLAVLAGFVSATARNEAN---------------------VNIYLHLA
DDED-----PNY--------------ENSMHYAQCE------------------------
------------------------------------------------MEPNAFMPGNLH
HRVHGSIEMHQRG-DGP-LEMEFHLTGFNVSED---------------------------
------------------------------------------------------------
------------------------------------------------------------
--------FADHNHGLQIHEYG-------------DLEHGCD-------TIGELYHN---
----EHAP--------------NHDNPGDLG------DLHDDDHGEVNATRTFDWLTIGH
TDGILGRSLAILQGDHT-------------------------------------------
------------------------------------------------------------
---------------------S--------------------------------------
---HTAVIACCVIGRSHAH-----------------------------------------
------------------------------------------------------------
------------------------------------------------------------
------------------------------------------------------------
------------------------------------------------------------
---
>Crassostrea gigas SOD3i
-------------------------------MTQLLVFAILICSCWGF------------
---------PVDEATYRA--------DISHLQDEVNLLKANLSAVWEKLHEHDELLHVTT
AAPHTGPIRTVYRNTRRFRVKLN-------------FFMDIPDHPGDDGSVVVQEIDRDH
P-F---------------KSVLRQTRDFNVTMNFFLDVPDEPVHEPTPVRTAVRQTSRWR
VHFNIFLDIPEHPG-----------QPGAVT---------------------TQVVDPNT
P------VRSVIRETRDFRVHLDFFVDAEDTPEPVISVFRETR--DFNVNMNFFVDISDH
PGEPAGAIIPVFNGTSPIKSVTRTTRRFIVH---------------------FDFFMDIP
E--------HPT--------------PPEMHYAHCE------------------------
------------------------------------------------IEPNTHMVSSLH
HRVHGSIRISQQG-CGT-VHMELNLSGFNTSED---------------------------
------------------------------------------------------------
------------------------------------------------------------
--------LAHHRHGLQIHEYG-------------DMSQGCG-------SVGELYHY---
----EHAP--------------NHENPGDLG------DIVDDASGAVHSSRAFDWLHIDL
TDGILGRSLVILQGDHNH------------------------------------------
------------------------------------------------------------
--------------------P---------------------------------------
---DSEQIACCVIGRAQAH-----------------------------------------
------------------------------------------------------------
------------------------------------------------------------
------------------------------------------------------------
------------------------------------------------------------
---
>Crassostrea gigas SOD3h
MYIKHEM-----LIRCLFS-----VLEIVKMFKTIVII----------------------
------------------------------------------------------------
------------------------------------------------------------
------------------------------------------------------------
------------------------------------------------------------
------------------------------------------------------------
-------------SLALMAAAAYTEHKSHNNH-HLSSHHRN-------AHRELHVHLHVH
QEED-----HHHSSDHEQCH-----EAAAEHFAHCE------------------------
------------------------------------------------VRPNSLLSDSV-
HQIHGSIKMSQKG-HGP-LTMKIGLSGFNVNAE---------------------------
------------------------------------------------------------
------------------------------------------------------------
---------SNHKHGFHIHEFG-------------DLSNGCD-------SVGEMYHV---
----RDSG--------------YHSHSGDLG------DLFHDEYGYVNDTRSFDWISMDH
HDGILGRSLVIYQGNHS-------------------------------------------
------------------------------------------------------------
---------------------S--------------------------------------
---HTGALACCIIGRCHGH-----------------------------------------
------------------------------------------------------------
------------------------------------------------------------
------------------------------------------------------------
------------------------------------------------------------
---
>Hin1-DN2804c1g1i4.p2
----------------------------MSEDSAVMEFAVEMSC----------------
-------------------------------DGCVKSVKNALQ-----------------
---------------------------------------------GVDGVKTVN-VNLDK
G-----------------QVLIEST-----------------------------------
------------------------------------------------------------
------------------------------------------------------------
------------LPSSQVKSLIETTGKRAVL-----------------------------
---------QGYGGTNN---------AESWESAVVE------------------------
------------------------------------------------LNEGN-------
KNIKGIVRLVQTD-QSN-CMIDGTVDGLPSG-----------------------------
------------------------------------------------------------
------------------------------------------------------------
------------KHRLFVHECG-------------DMSEGCN-------SCGEILGR---
----LSPQ--------------IEKPVGDLG------EIHVGGDGRADFRLRNERLKVW-
--DVIGRSLVVHKDQGSQ------------------------------------------
------------------------------------------------------------
----------------DSYDPQ--------------------------------------
---IQQRLTCGIIARSAGLFQNSAKRICTCDGVTIWDERDTP------------------
------LVGENRKSKSKM------------------------------------------
------------------------------------------------------------
------------------------------------------------------------
------------------------------------------------------------
---
>Hin2-DN5802c0g1i2.p2
----------------------------MSEDSAVMEFAVEMSC----------------
-------------------------------DGCVKSVKNALQ-----------------
---------------------------------------------GVDGVKTVN-VNLDK
G-----------------QVLIEST-----------------------------------
------------------------------------------------------------
------------------------------------------------------------
------------LPSSQVKSLIETTGKRAVL-----------------------------
---------QGYGGTNN---------AESWESAVVE------------------------
------------------------------------------------LNEGN-------
KNIKGIVRLVQTD-QSN-CMIDGTVDGLPSG-----------------------------
------------------------------------------------------------
------------------------------------------------------------
------------KHRLFVHECG-------------DMSEGCN-------SCGEILGR---
----LSPQ--------------IEKPVGDLG------EIHVGGDGRADFRLRNERLKVW-
--DVIGRSLVVHKDQGSQ------------------------------------------
------------------------------------------------------------
----------------DSYDPQ--------------------------------------
---IQQRLTCGIIARSAGLFQNSAKRICTCDGVTIWDERDTP------------------
------LVGENRKSKSKM------------------------------------------
------------------------------------------------------------
------------------------------------------------------------
------------------------------------------------------------
---
>Hsp1-DN4908c2g1i6.p1
-----------------------------------MEFAVEMSC----------------
-------------------------------DGCVKSVKNALQ-----------------
---------------------------------------------GVDGVKTVN-VNLDK
G-----------------QVLIEST-----------------------------------
------------------------------------------------------------
------------------------------------------------------------
------------LPSSQVKSLIETTGKRAVL-----------------------------
---------QGYGGTNN---------AESWESAVVE------------------------
------------------------------------------------LNEGN-------
KNIKGIVRLVQTD-QSN-CMIDGTVDGLPSG-----------------------------
------------------------------------------------------------
------------------------------------------------------------
------------KHRLFVHECG-------------DMSEGCN-------SCGEILGR---
----LSPQ--------------IEKPDGDLG------EIHVGGDGRADFRLRNERLKVW-
--DVIGRSLVVHKDQGSQ------------------------------------------
------------------------------------------------------------
----------------DSYDPQ--------------------------------------
---IQQRLTCGIIARSAGLFQNSAKRICTCDGVTIWDERDTP------------------
------LVGENRKSKSKM------------------------------------------
------------------------------------------------------------
------------------------------------------------------------
------------------------------------------------------------
---
>Hsp1-DN4908c2g1i3.p1
----------------------------MSEDSAVMEFAVEMSC----------------
-------------------------------DGCVKSVKNALQ-----------------
---------------------------------------------GVDGVKTVN-VNLDK
G-----------------QVLIEST-----------------------------------
------------------------------------------------------------
------------------------------------------------------------
------------LPSSQVKSLIETTGKRAVL-----------------------------
---------QGYGGTNN---------AESWESAVVE------------------------
------------------------------------------------LNEGN-------
KNIKGIVRLVQTD-QSN-CMIDGTVDGLPSG-----------------------------
------------------------------------------------------------
------------------------------------------------------------
------------KHRLFVHECG-------------DMSEGCN-------SCGEILGR---
----LSPQ--------------IEKPDGDLG------EIHVGGDGRADFRLRNERLKVW-
--DVIGRSLVVHKDQGSQ------------------------------------------
------------------------------------------------------------
----------------DSYDPQ--------------------------------------
---IQQRLTCGIIARSAGLFQNSAKRICTCDGVTIWDERDTP------------------
------LVGENRKSKSKM------------------------------------------
------------------------------------------------------------
------------------------------------------------------------
------------------------------------------------------------
---
>Hsi1-DN15006c0g1i2.p1
----------------------------MSEDSAVMEFAVEMSC----------------
-------------------------------DGCVKSVKNALQ-----------------
---------------------------------------------GVDGVKTVN-VNLDK
G-----------------QVLIEST-----------------------------------
------------------------------------------------------------
------------------------------------------------------------
------------LPSNQVKSLIEKTGKRAVL-----------------------------
---------QGYGGTTN---------EESWESAVVE------------------------
------------------------------------------------LNEGS-------
KNIKGVVRLVQTD-QSN-CVIDGIVDGLPSG-----------------------------
------------------------------------------------------------
------------------------------------------------------------
------------KHRLFVHECG-------------DMSEGCN-------SCGDILGR---
----LNPQ--------------LEKPVGDIG------EIHVGGDGRADFRLRNERLKVW-
--DVIGRSLVVHKD----------------------------------------------
------------------------------------------------------------
------------------------------------------------------------
-----------------------------------W------------------------
------ITG---------------------------------------------------
------------------------------------------------------------
------------------------------------------------------------
------------------------------------------------------------
---
>Hsi2-DN39370c0g1i1.p1
----------------------------MSEDSAVMEFAVEMSC----------------
-------------------------------DGCVKSVKNALQ-----------------
---------------------------------------------GVDGVKTVN-VNLDK
G-----------------QVLIEST-----------------------------------
------------------------------------------------------------
------------------------------------------------------------
------------LPSNQVKSLIEKTGKRAVL-----------------------------
---------QGYGGTTN---------EESWESAVVE------------------------
------------------------------------------------LNEGS-------
KNIKGVIRLVQTD-QSN-CVIDGIVDGLPSG-----------------------------
------------------------------------------------------------
------------------------------------------------------------
------------KHRLFVHECG-------------DMSEGCN-------SCGDILGR---
----LNPQ--------------LEKPVGDIG------EIHVGGDGRADFRLRNERLKVW-
--DVIGRSLVVHKDQGSQ------------------------------------------
------------------------------------------------------------
----------------DSYDPQ--------------------------------------
---IQQRLTCGIIARSAGLFQNSAKKICTCDGVTIWDERDTP------------------
------LAGENRKSKSKM------------------------------------------
------------------------------------------------------------
------------------------------------------------------------
------------------------------------------------------------
---
>Crassostrea gigas SOD3g
MAAS------------------------SGQENAVMEFAVNMTC----------------
-------------------------------EGCVKSVKNSLQ-----------------
---------------------------------------------GVEGVKSVH-VDLNK
D-----------------QVVVESS-----------------------------------
------------------------------------------------------------
------------------------------------------------------------
------------LTSSQVQSLIEKTGKSAVL-----------------------------
---------QGYGG-FN---------ETPLESGVVQ------------------------
------------------------------------------------LNAGD-------
SNIQGVIRLVQSN-PSK-CIIDGTIDGLPEG-----------------------------
------------------------------------------------------------
------------------------------------------------------------
------------KHKLFIHELG-------------DISQGCD-------SCGDILGR---
----LSPQ--------------TEKPLGELG------EVEVSTNGRADFRLTNERLKVW-
--EMIGRSIVVHRGSPN-------------------------------------------
------------------------------------------------------------
------------------------------------------------------------
---IQQKLSCGIIARSAGLFQNSEKKICSCDGVTIWNERNVP------------------
------LAGSGRKSKI--------------------------------------------
------------------------------------------------------------
------------------------------------------------------------
------------------------------------------------------------
---
>Hin1-DN1483c1g1i7.p1
MEY--------------F----------VKTMNSFIVKWIYLSS----------------
----------ITASLTWAQMTLVGNVHMKGVTGSVTITEASGSG-----------INVTA
ALTGLN--KNYKWHFREIRVVY-------------------------D-VLDKC-TDSQL
G----------FKFGNT-EETMPSSGSYTKVI--------------SGI-DLKSLTGK--
--SIVFVDDTDTDN-------RL-----------------------------CATLEPGE
V-----------------------------------------------------------
------HITAIVRLPSVVAGTVVFRQAGKSS------------------TSPTSLFTDLY
QVTDTDNAAQQSLAWHIHPNPVAADTNHIALNNRCSNLGNSGVDLSSIF-----KTTINV
GVGKGQHMRGFTDTGANLPLQGVNTIVGRSLSISASNGTILSCGTIRLVRERSTETIISR
DGVKGYIKLTQASLYDV-TKIEVNLTGLQAKAGGYHVHKWPVPQQLTKSEAMCSPDYVSG
HFNPFNVVIANSPSAGTGTNDQYEIGDISGKFGVLNSKSALDETYYDYNLPLFGSNSVIG
RSFVIHKSESGGPRWVCANIVSKAEMRTAQIMFRYPVIGYMVFQQPVTDWYYAETQIYVE
LDVAVSPITHSTGHKWHVHVSKVNNDST-------VDTSRCM-------SVGGHYNP---
----YNVDLTGNYLTNCSTASPLRCEVGDLAGKHGPLDVRTNSGQRARNFFTDVDLPLSG
PLSIIGRSVVIHGKDQGGARVSCADIYELPKRVVKVDTWSKNEASSIQGTVKISENSPAA
LSGDSNVEFDINGLQSQAGGLHVHVLPVPVGATSPCSPTSVGGHFNPFDVNISNSPANGT
GSDDQYEIGDLSGRYGNPLNDQ-----------SMVKLSEMDTNLPLRGPLSVVGRSIVI
HKSSGSRWICGDIVEDTSMTRGMLYQ-----SKATFTEGPLEGHITLMQ-YRYPDGGMSD
TSIIVDLYHKQNRSQITKSHNW-HVHVHQFQGD-AASGCSSPGGHFNPFHVTMDTNLYQE
CSFTNPLRCEVGDQASKLGSYDIGSGRKFYTDVNLPLMGEFGVTGRSFVIHGENSAAGRI
ACADIIPVGGNMMAMTFITPTKFDKNDMKTTIAAALNTPTYNLMVEPMSSSTTSSQ-CSQ
AMVYFIGPESSALYTKLHNLVNSDSSSLGAYEPKCCGSSTTVS--LVLIGIFLCLQRIIS
KWT
>Hin2-DN252c1g4i1.p1
MEY--------------F----------VKTMNSFIVKWIYLSS----------------
----------ITASLTWAQMTLVGNVNMKGVTGSVTITEASSSG-----------INVTA
ALTGLN--KNYKWHFREIRVVY-------------------------D-VLDKC-TDSQL
G----------LKFGNT-EETMPSSGSYTKVI--------------SGI-DLKSLTGR--
--SIVFVDDTDTDN-------RL-----------------------------CATLEPDE
T-----------------------------------------------------------
------HITAIVRLPSVIAGTVVFRQAGSSS------------------TSPTSLFTDLY
QVTDTDNAAQQSLAWHIHPNPVAADTNHIALNNRCSNLGNSDVDLSSIF-----KTTINV
GVGKGQHMRGFTDTGANLPLQGVNTIAGRSLSISASNGTILSCGTIRLVRERSTETIISR
DGVKGYIKLTQASLYDV-TKIEVNLTGLQAKAGGYHVHKWPVPQQLTKSEAMCSPDYVSG
HFNPFNVVIANSPSAGTGTNDQYEIGDISGKFGVLNSKSALDETYYDYNLPLFGSNSVIG
RSFVIHKSESGGPRWVCANIVSKAEMRTAQIMFRYPVIGYMVFQQPVTDWYYAETQIYVE
LDVAVSPITHSTGHKWHVHVSKVNNDST-------VDTSRCM-------SVGGHYNP---
----YNVDLTGNYLTNCSTASPLRCEVGDLAGKHGPLDVRTNSGQRARNFFTDVDLPLSG
PLSIIGRSVVIHGKDQGGARVSCADIYELPKRVVKVDTWSKNEASSIQGTVKISENSPAA
LSGDSNVEFDINGLQSQAGGLHVHVLPVPVGATSPCSPTSVGGHFNPFDVNISNSPANGT
GSDDQYEIGDLSGRYGNPLNDQ-----------SMVKLSEMDTNLPLRGPLSVVGRSIVI
HKSSGSRWICGDIVEDTSTTRGMLYQ-----SKATFTEGPLEGHITLMQ-YRYPDGGMSD
TNIIVDLYHKQNRSQITKSHNW-HVHVHQFQGD-AASGCSSPGGHFNPFHVTMDTNLYQE
CSFTNPLRCEVGDQASKLGSYDIGSGRKFYTDVNLPLMGEFGVTGRSFVIHGENSAAGRI
ACADIIPVGGNMMAMTFITPTKFDKNDMKTTIAAALNTPTYNLMVEPMSSGTTSSR-CSQ
AMVYFIGPESSALYTKLHNLVNSDSSSLGAYEPKCCGSSTTVS--LVLIGIFLCLQRIIS
KWT
>Hsp1-DN9279c0g1i1.p1
MEY--------------F----------VKTINSFIVKWIYLSS----------------
----------ITASLTWAQMTLVGNVHMKGVTGSVTITEASGSR-----------INVTA
ALTGLN--KNYKWHFREIRVVY-------------------------D-VLDKC-TDSQL
G----------LKFGNT-EETMSSSGSYTKVI--------------SGI-DLKSLTGR--
--SIVFVDDTDTDN-------RF-----------------------------CATLEPDE
T-----------------------------------------------------------
------HITAIVRLPSVIAGTVVFRQAGRSS------------------TSPTSLFTDLY
QVIDTDNATQQNLAWHIHPNPVAADTNHIALNNRCANLGNGDVDLSSIF-----KTTINV
GVEKGQHMRGFTDTGEHLPLQGDNTIVGRSLSISASNGTILSCGTIRLVRERSTETVISR
DGVKGYIKLTQASLYDV-TKIEVNLTGLQAKAGGYHVHKWPVPQQLTKSEAMCSPDYVSG
HFNPFNVVIANSPSAGTGTNDQYEIGDISGKFGVLNGKSALDETYYDYNLPLFGSNSVIG
RSFVIHKSESGGPRWVCANIVSKAEMRTAQIMFRYPVIGYMVFQQPVTDWYYAETQIYVE
LDVAVSPITHSTGHKWHVHVSKVNNDST-------VDTSRCM-------SVGGHYNP---
----YNVDLTGNYLTNCSTASPLRCEVGDLAGKHGPLDVRTNSGQRARNFFTDVDLPLSG
PLSIIGRSVVIHGKDQGGARVSCADIYELPKRVVKVDTWSKNEASSIQGTVKISENSPAA
LSGDSNVEFDINGLQSQAGGLHVHVLPVPVGATSPCSPTSVGGHFNPFDVNISNSPANGT
GSDDQYEIGDLSGRYGNPLNDQ-----------SMVKLSEMDTNLPLRGPLSVVGRSIVI
HKSSGSRWICGDIVEDTSTTRGMLYQ-----SKATFTEGPLEGHITLMQ-YRYPDGGMSD
TSIIVDLYHKQNRSQITKSHNW-HVHVHQFQGD-AASGCSSPGGHFNPFHVTMDTNLYKE
CSFTNPLRCEVGDQASKLGSYDIGSGRKFYTDVNLPLMGEFGVTGRSFVIHGENSAAGRI
ACADIIPVGGNMMAMTFITPTNFDKNDMKTTIAAALNTPTYNLMVEPMSSSTTSSR-CSQ
AMVYFIGPESSALYTKLHNLVNSDSSSLGAYEPKCCGSSTTVS--LVMIGIFLCLQRIIS
KWT
>Hsi1-DN2474c0g1i7.p1
------------------------------------------------------------
-------------------MTLLGNVHMKGVTGRITITEASSSG-----------INVTA
SLTGLN--KNYKWHFREIRVVY-------------------------D-VLDKC-TDSQL
G----------FKFGNT-EETMPSSGSYTKVI--------------SGI-NLKTLTGR--
--SIVFVDDTDNNN-------RL-----------------------------CATLESDE
S-----------------------------------------------------------
------HITAIVKLPSVIAGTVVFRQAGSSA------------------TSPTSLFTDLY
QVTDTDNAAQRKLPWHLHPNPVSADTTHVDLNNRCANLGNG-VDLTIIF-----QTGIDV
GVRKGHLMRGFTDVVANVPLQGINSIVGRSLSISALNGTILSCGTIRLVRERSTETIISR
DGVKGYIKLTQASLYDV-TKIEVNLTGLQAKAGGYHVHKWPVPQQLTKSEAMCSPDYVSG
HFNPFNIVIANSPSAGTGTNDQYEIGDISGKFGVLNNKNALDETYYDYNLPLFGSNSVIG
RSFVIHKSESGGPRWVCANIVSKAEMRTAQIMFRYPVIGYMVFQQPVNDWYYAETQIYVE
LDVAVSPITQSTGHNWHVHVSKVNNDST-------VDASRCM-------SVGGHYNP---
----YDVDLSGNYVTNCSTASPLRCEVGDLGGKHGPLDVRTNSGQRARNFFTDVDLPLSG
PLSIIGRSVVIHEKDKGGARVSCADIYELPKRVVKVDTWSKNEASSIQATVKISENSPAA
LSGDSNVEFDINGLQSQAGGLHVHVLPVPAGATSPCSATSVGGHFNPFDVNITNSPSNGM
GTDDQYEIGDLSGKYGNPLDLQ-----------SMVKLSEMDTDLPLRGPLSVVGRSIVI
HKSSGSRWICGDIKEDTSMTQGMLYQ-----SKATFTEGPLDGHITLMQ-YRYPDGGMSD
TSIIVDLYHKQNRSQITKSHNW-HVHVYQVQGD-AASGCSSPGGHFNPFHVTMDTNLYRE
CSFTNPLRCEVGDQASKLGSYDIGSGRKFYTDVNLPLMGEFGVTGRSFVIHGENSAAGRI
ACADIVPVGGSMMAMTFITQTNFNKYDMRTTLAAALNTPMYNVMVEPMSSSTTSSR-CSQ
AMVYFIGPESSALYTKLQNLVNSYSSSLGDYQPKCCGSSGK-------------------
---
>Hsi1-DN2474c0g1i8.p1
MEY--------------F----------VKTMNSFIVKWIYITS----------------
----------ITASLAWAQMTLLGNVHMKGVTGRITITEASSSG-----------INVTA
SLTGLN--KNYKWHFREIRVVY-------------------------D-VLDKC-TDSQL
G----------FKFGNT-EETMPSSGSYTKVI--------------SGI-NLKTLTGR--
--SIVFVDDTDNNN-------RL-----------------------------CATLESDE
S-----------------------------------------------------------
------HITAIVKLPSVIAGTVVFRQAGSSA------------------TSPTSLFTDLY
QVTDTDNAAQRKLPWHLHPNPVSADTTHVDLNNRCANLGNG-VDLTIIF-----QTGIDV
GVRKGHLMRGFTDVVANVPLQGINSIVGRSLSISALNGTILSCGTIRLVRERSTETIISR
DGVKGYIKLTQASLYDV-TKIEVNLTGLQAKAGGYHVHKWPVPQQLTKSEAMCSPDYVSG
HFNPFNIVIANSPSAGTGTNDQYEIGDISGKFGVLNNKNALDETYYDYNLPLFGSNSVIG
RSFVIHKSESGGPRWVCANIVSKAEMRTAQIMFRYPVIGYMVFQQPVNDWYYAETQIYVE
LDVAVSPITQSTGHNWHVHVSKVNNDST-------VDASRCM-------SVGGHYNP---
----YDVDLSGNYVTNCSTASPLRCEVGDLGGKHGPLDVRTNSGQRARNFFTDVDLPLSG
PLSIIGRSVVIHEKDKGGARVSCADIYELPKRVVKVDTWSKNEASSIQATVKISENSPAA
LSGDSNVEFDINGLQSQAGGLHVHVLPVPAGATSPCSATSVGGHFNPFDVNITNSPSNGM
GTDDQYEIGDLSGKYGNPLDLQ-----------SMVKLSEMDTDLPLRGPLSVVGRSIVI
HKSSGSRWICGDIKEDTSMTQGMLYQ-----SKATFTEGPLDGHITLMQ-YRYPDGGMSD
TSIIVDLYHKQNRSQITKSHNW-HVHVYQVQGD-AASGCSSPGGHFNPFHVTMDTNLYRE
CSFTNPLRCEVGDQASKLGSYDIGSGRKFYTDVNLPLMGEFGVTGRSFVIHGENSAAGRI
ACADIVPVGGSMMAMTFITQTNFNKYDMRTTLAAALNTPMYNVMVEPMSSSTTSSR-CSQ
AMVYFIGPESSALYTKLQNLVNSYSSSLGDYQPKCCGSSGK-------------------
---
>Hsi1-DN2474c0g1i4.p2
------------------------------------------------------------
------------------------------------------------------------
------------------------------------------------------------
------------------------------------------------------------
------------------------------------------------------------
------------------------------------------------------------
------------------------------------------------------------
------------------------------------------------------------
------------------------------------------------------------
------------------------------------------------------------
------------------------------------------------------------
------------------------------------------------------------
------------------------------------------------------------
------------------------------------------------------------
------------------------------------------------------------
------------------------------------------------------------
----------------------------------MVKLSEMDTDLPLRGPLSVVGRSIVI
HKSSGSRWICGDIKEDTSMTQGMLYQ-----SKATFTEGPLDGHITLMQ-YRYPDGGMSD
TSIIVDLYHKQNRSQITKSHNW-HVHVYQVQGD-AASGCSSPGGHFNPFHVTMDTNLYRE
CSFTNPLRCEVGDQASKLGSYDIGSGRKFYTDVNLPLMGEFGVTGRSFVIHGENSAAGRI
ACADIVPVGGSMMAMTFITQTNFNKYDMRTTLAAALNTPMYNVMVEPMSSSTTSSR-CSQ
AMVYFIGPESSALYTKLQNLVNSYSSSLGDYQPKCCGSSGK-------------------
---
>Hsi1-DN2474c0g1i1.p1
------------------------------------------------------------
-------------------MTLLGNVHMKGVTGRITITEASSSG-----------INVTA
SLTGLN--KNYKWHFREIRVVY-------------------------D-VLDKC-TDSQL
G----------FKFGNT-EETMPSSGSYTKVI--------------SGI-NLKTLTGR--
--SIVFVDDTDNNN-------RL-----------------------------CATLESDE
S-----------------------------------------------------------
------HITAIVKLPSVIAGTVVFRQAGSSA------------------TSPTSLFTDLY
QVTDTDNAAQRKLPWHLHPNPVSADTTHVDLNNRCANLGNG-VDLTIIF-----QTGIDV
GVRKGHLMRGFTDVVANVPLQGINSIVGRSLSISALNGTILSCGTIRLVRERSTETIISR
DGVKGYIKLTQASLYDV-TKIEVNLTGLQAKAGGYHVHKWPVPQQLTKSEAMCSPDYVSG
HFNPFNIVIANSPSAGTGTNDQYEIGDISGKFGVLNNKNALDETYYDYNLPLFGSNSVIG
RSFVIHKSESGGPRWVCANIVSKAEMRTAQIMFRYPVIGYMVFQQPVNDWYYAETQIYVE
LDVAVSPITQSTGHNWHVHVSKVNNDST-------VDASRCM-------SVGGHYNP---
----YDVDLSGNYVTNCSTASPLRCEVGDLGGKHGPLDVRTNSGQRARNFFTDVDLPLSG
PLSIIGRSVVIHEKDKGGARVSCADIYELPKRVVKVDTWSKNEASSIQATVKISENSPAA
LSGDSNVEFDINGLQSQAGGLHVHVLPVPAGATSPCSATSVGGHFNPFDVNITNSPSNGM
GTDDQYEIGDLSGKYGNPLDLQ-----------SMVKLSEMDTDLPLRGPLSVVGRSIVI
HKSSGSRWICGDIKEDTSMTQGMLYQ-----SKATFTEGPLDGHITLMQ-YRYPDGGMSD
TSIIVDLYHKQNRSQITKSHNW-HVHVYQVQGD-AASGCSSPGGHFNPFHVTMDTNLYRE
CSFTNPLRCEVGDQASKLGSYDIGSGRKFYTDVNLPLMGEFGVTGRSFVIHGENSAAGRI
ACADIVPVGGSMMAMTFITQTNFNKYDMRTTLAAALNTPMYNVMVEPMSSSTTSSR-CSQ
AMVYFIGPESSALYTKLQNLVNSYSSSLGDYQPKCCGSSTTVS--LVLIGIFLCLQRIIS
KWT
>Hsi1-DN2474c0g1i4.p1
------------------------------------------------------------
-------------------MTLLGNVHMKGVTGRITITEASSSG-----------INVTA
SLTGLN--KNYKWHFREIRVVY-------------------------D-VLDKC-TDSQL
G----------FKFGNT-EETMPSSGSYTKVI--------------SGI-NLKTLTGR--
--SIVFVDDTDNNN-------RL-----------------------------CATLESDE
S-----------------------------------------------------------
------HITAIVKLPSVIAGTVVFRQAGSSA------------------TSPTSLFTDLY
QVTDTDNAAQRKLPWHLHPNPVSADTTHVDLNNRCANLGNG-VDLTIIF-----QTGIDV
GVRKGHLMRGFTDVVANVPLQGINSIVGRSLSISALNGTILSCGTIRLVRERSTETIISR
DGVKGYIKLTQASLYDV-TKIEVNLTGLQAKAGGYHVHKWPVPQQLTKSEAMCSPDYVSG
HFNPFNIVIANSPSAGTGTNDQYEIGDISGKFGVLNNKNALDETYYDYNLPLFGSNSVIG
RSFVIHKSESGGPRWVCANIVSKAEMRTAQIMFRYPVIGYMVFQQPVNDWYYAETQIYVE
LDVAVSPITQSTGHNWHVHVSKVNNDST-------VDASRCM-------SVGGHYNP---
----YDVDLSGNYVTNCSTASPLRCEVGDLGGKHGPLDVRTNSGQRARNFFTDVDLPLSG
PLSIIGRSVVIHEKDKGGARVSCADIYELPKRVVKVDTWSKNEASSIQATVKISENSPAA
LSGDSNVEFDINGLQSQAGGLHVHVLPVPAGATSPCSATSVGGHFNPFDVNITNSPSNGM
GTDDQYEIGDLSGN----------------------------------------------
------------------------------------TE----------------------
------------------------------------------------------------
-------------------------------------------------IH---------
------------------------------------------------------------
------------------------------------------------------------
---
>Hsi2-DN7547c0g1i12.p1
MEY--------------F----------VKTMNSFIVKWIYITA----------------
----------ITASLAWAQMTLVGNVHMKGVTGRITITEASSSG-----------INVTA
SLTGLN--KNYKWHFREIRVVY-------------------------D-VLDKC-TDSQL
G----------FKFGNT-EETMPSSGSYTKVI--------------SGI-NLKTLTGR--
--SIVFVDDTDNNN-------RL-----------------------------CATLEPDE
S-----------------------------------------------------------
------HITAIVKLPSVIAGTVVFRQAGSSA------------------TSPTSLFTDLY
QVTDTDNAAQRKLPWHLHPNPVSADTTHVDLNNRCANLGNG-VDLTIIF-----QTGIDV
GVRKGHLMRGFTDVVANVPLQGINSIVGRSLSISALNGTILSCGTIRLVRERSTETIISR
DGVKGYIKLTQASLYDV-TKIEVNLTGLQAKAGGYHVHKWPVPQQLTKSEAMCSPDYVSG
HFNPFNIVIANSPSAGTGTNDQYEIGDISGKFGVLNSKNALDETYFDYNLPLFGSNSVIG
RSFVIHKSESGGPRWVCANIVSKAEMRTAQIMLRYPVIGYMVFQQPVNDWYYAETQIYVE
LDVAVSPITQSTGHNWHVHVSKVNNDST-------VDASRCM-------SVGGHYNP---
----YDVDLSGNYVTNCSTASPLRCEVGDLAGKHGPLDVRTNSGQRARNFFTDVDLPLSG
PLSIIGRSVVIHEKDKGGARVSCADIYELPKRVVKVDTWSKNEASSIQATVKISENSPAA
LSGDSNVEFDINGLQGQASGLHVHVLPVPAGATSPCSATSVGGHFNPFDVNITNSPSNGM
GTDDQYEIGDLSGKYGNPLDLQ-----------SMVKLSEMDTDLPLRGPLSVVGRSIVI
HKSSGSRWICGDIKEDTSMTQGMLYQ-----SKATFTEGPLDGHITL---YRYPDGGISD
TSIIVDLYHKQNRSQITKSHNW-HVHVYQVQGD-AASGCSSPGGHFNPFHVTMDTNLYRE
CSFTNPLRCEVGDQASKLGSYDIGSGRKFYTDVNLPLMGEFGVTGRSFVIHGENSAAGRI
ACADIVPVGGSMMAMTFITQTNFNKYDMRTTLAAALNTPMYNVMVEPMSSSTTSSR-CSQ
AMVYFIGPESSALYTKLQNLVNSYSSSLGDYQPKCCGSSTTVS--LVLIGIFLCLQRIIS
KWT
>Hsi2-DN7547c0g1i8.p1
MEY--------------F----------VKTMNSFIVKWIYITA----------------
----------ITASLAWAQMTLVGNVHMKGVTGRITITEASSSG-----------INVTA
SLTGLN--KNYKWHFREIRVVY-------------------------D-VLDKC-TDSQL
G----------FKFGNT-EETMPSSGSYTKVI--------------SGI-NLKTLTGR--
--SIVFVDDTDNNN-------RL-----------------------------CATLEPDE
S-----------------------------------------------------------
------HITAIVKLPSVIAGTVVFRQAGSSA------------------TSPTSLFTDLY
QVTDTDNAAQRKLPWHLHPNPVSADTTHVDLNNRCANLGNG-VDLTIIF-----QTGIDV
GVRKGHLMRGFTDVVANVPLQGINSIVGRSLSISALNGTILSCGTIRLVRERSTETIISR
DGVKGYIKLTQASLYDV-TKIEVNLTGLQAKAGGYHVHKWPVPQQLTKSEAMCSPDYVSG
HFNPFNIVIANSPSAGTGTNDQYEIGDISGKFGVLNSKNALDETYFDYNLPLFGSNSVIG
RSFVIHKSESGGPRWVCANIVSKAEMRTAQIMLRYPVIGYMVFQQPVNDWYYAETQIYVE
LDVAVSPITQSTGHNWHVHVSKVNNDST-------VDASRCM-------SVGGHYNP---
----YDVDLSGNYVTNCSTASPLRCEVGDLAGKHGPLDVRTNSGQRARNFFTDVDLPLSG
PLSIIGRSVVIHEKDKGGARVSCADIYELPKRVVKVDTWSKNEASSIQATVKISENSPAA
LSGDSNVEFDINGLQGQASGLHVHVLPVPAGATSPCSATSVGGHFNPFDVNITNSPSNGM
GTDDQYEIGDLSGKYGNPLDLQ-----------SMVKLSEMDTDLPLRGPLSVVGRSIVI
HKSSGSRWICGDIKEDTSMTQGMLYQ-----SKATFTEGPLDGHITL---YRYPDGGISD
TSIIVDLYHKQNRSQITKSHNW-HVHVYQVQGD-AASGCSSPGGHFNPFHVTMDTNLYRE
CSFTNPLRCEVGDQASKLGSYDIGSGRKFYTDVNLPLMGEFGVTGRSFVIHGENSAAGRI
ACADIVPVGGSMMAMTFITQTNFNKYDMRTTLAAALNTPMYNVMVEPMSSSTTSSR-CSQ
AMVYFIGPESSALYTKLQNLVNSYSSSLGDYQPKCCGSSGK-------------------
---
>Crassostrea gigas SOD3a
-------------------------------MPGFYLQWIAVFL----------------
---------ICAALSTRAQTTLIGNIQMMGIKGTVTLTQTSQGQP----------IAVTT
ALTGLS--QSYTMELRELRTLY-------------------------DGSSNMC-SASRL
G----------AKFGSL-SVVVTNTGASSNTI--------------TDVTDIRSITGR--
--SVVLTDTTNSSA-------SV-----------------------------CATLEPAG
S-----------------------------------------------------------
------HVTAIAQLPSTIAGTVTFRQASNQA------------------NAAASVCVDLF
RVTDTGNTTEQTLSWDVYSTSVLADTTSTALSQRCENIGTVDIDLTT------KHGKLNA
GLQKGQNVKCFVDTSLD-----VTSLFGKTLAIKSSDGTILSCGTIRQVKKRTTMTRISR
DGVKGTIKLTQESMYDP-TVIDVNVTGLQSLAGGYHIHEWPVPQKLLKTETVCDGSHVAG
HFNPNNVVASGSPSAGTGTVDQYEIGDISGKFGSLNGKSELMETYTDYNLPLFGVNSVIG
RSFVIHKA-AGGARWVCANIESTDEMRIAQITFTYPYIGYIVFQQPILNWFNAETQIYVE
LDM-NSQTGSSPDHKWHIHEKMVGMDSM-------ATTNRCM-------STGGHYNP---
----YMVDLEGNYASDCHPSNPHRCEVGDVAKKHGNINIGTSSEGKQRYFFTDVDLPLSG
PLSIIGKSVVIHGANSGGARMSCANIYELPKRAVKVDTWSRMESSSVSGYVKLTENSAGS
LSGETTAEINLNNLASQAGGLHVHVYPVPSGSSSPCSPGSVGGHFNPFDVDVNTSPANGT
GSDDQYEVGDLSGRYGNPLNGQ-----------TSVGVTEMDSNLPLRGPLSVVGRSIVI
HKADSSRWLCGNIVEDTTITKGVMHK-----AKATFSNGTIQGTITLMQ-YAYPDGGMSD
TDVIVDLFYAQNQSQTSNDHNW-HVHENQVTSD-----CMSTGGHYNPFQVNVAQN-YDE
CGFANPLRCELGDQAKKLGKYDVGKGRRFYTDVYLPLMGQFGVIGRSFVLHAENAGGARV
ACADIMPMDGMTMQMTFPVMSNFNKETMRTQIASALGTQPYNLMVEQVSSGTAASEGCMQ
ATVFFIGSESNTLYNKLDSMMKQSPDTLGAYAPTCAGCSKKVI-----------------
---
>Crassostrea gigas SOD3b
-------------------------------MPGFYLQWIAVFL----------------
---------ICAALSTRAQTTLIGNIQMMGIKGTVTLTQTSQGQP----------IAVTT
ALTGLS--QSYTMELRELRTLY-------------------------DGSSNMC-SASRL
G----------AKFGSL-SVVVTNTGASSNTI--------------TDVTDIRSITGR--
--SVVLTDTTNSSA-------SV-----------------------------CATLEPAG
S-----------------------------------------------------------
------HVTAIAQLPSTIAGTVTFRQASNQA------------------NAAASVCVDLF
RVTDTGNTTEQTLSWDVYSTSVLADTTSTALSQRCENIGTVDIDLTT------KHGKLNA
GLQKGQNVKCFVDTSLD-----VTSLFGKTLAIKSSDGTILSCGTIRQVKKRTTMTRISR
DGVKGTIKLTQESMYDP-TVIDVNVTGLQSLAGGYHIHEWPVPQKLLKTETVCDGSHVAG
HFNPNNVVASGSPSAGTGTVDQYEIGDISGKFGSLNGKSELMETYTDYNLPLFGVNSVIG
RSFVIHKA-AGGARWVCANIESTDEMRIAQITFTYPYIGYIVFQQPILNWFNAETQIYVE
LDM-NSQTGSSPDHKWHIHEKMVGMDSM-------ATTNRCM-------STGGHYNP---
----YMVDLEGNYASDCHPSNPHRCEVGDVAKKHGNINIGTSSEGKQRYFFTDVDLPLSG
PLSIIGKSVVIHGANSGGARMSCANIYELPKRAVKVDTWSRMESSSVSGYVKLTENSAGS
LSGETTAEINLNNLASQAGGLHVHVYPVPSGSSSPCSPGSVGGHFNPFDVDVNTSPANGT
GSDDQYEVGDLSGRYGNPLNGQ-----------TSVGVTEMDSNLPLRGPLSVVGRSIVI
HKADSSRWLCGNIVEDTTITKGVMHK-----AKATFSNGTIQGTITLMQ-YAYPDGGMSD
TDVIVDLFYAQNQSQTSNDHNW-HVHENQVTSD-----CMSTGGHYNPFQVNVAQN-YDE
CGFANPLRCELGDQAKKLGKYDVGKGRRFYTDVYLPLMGQFGVIGRSFVLHAENAGGARV
ACADIMPMDGMTMQMTFPVMSNFNKETMRTQIASALGTQPYNLMVEQVSSGTAASEGCMQ
ATVFFIGSESNTLYNKLDSMMKQSPDTLGAYAPTCAGCSNTCNYLVLVLGVVICLQQYLS
TWR
>Hin2-DN30196c0g1i3.p1
------------------------------------------------------------
------------------------------------------------------------
------------------------------------------------------------
------------------------------------------------------------
------------------------------------------------------------
------------------------------------------------------------
------------------------------------------------------------
------------------------------------------------------------
------------------------------------------------------------
------------------------------------------------------------
------------------------------------------------------------
------------------------------------------------------------
------------------------------------------------------------
------------------------------------------------------------
------------------------------------------------------------
---------------------------------------------------MRSGTTDGT
GTHDMYELGDLSGKYGNVLEGK-----------NYVFATGPDNFLPVRGPLSITGRSLVI
HQKDGSRWICGNIVEHMRRSGARAVE-----AVANFDRGLLRGTINLKQ-YIYRDGTMSD
TEILVHLDFTTDPTSKSQEHNW-HVHDNPVDGA---GNCLDAGPHFNPYKVDVKEG-YDE
CSFSNPLRCELGDPTGKQQPYEIGGGFKFYTDVNLPLIGRFGVIGRSFVIHVANRGAARL
ACANIVLVT---------------------------------------------------
------------------------------------------------------------
---
>Hsi1-DN28797c0g1i1.p1
MSR--------------F-------------MKGLISLLCLFVNGIGTHNTSIEDMCPED
LQYLLQQRQKCREDGVFGDNALQTFISTKGVKGAVYIEPNFMPGV----------ALMVV
KFPRLE--HSHVWEIRENRAPT-------------------------S-VRESC-RDKNL
G----------KRFIQK-TALLTPGLEHQFFG--------------LKL-DASQLNGR--
--SLLLTN-TVTGE-------RA-----------------------------CGTLEASI
P-----------------------------------------------------------
------HNTAEARFLSNVAGTITFRQPEDGP------------------SSDTSILVNLF
KTREE-VPVPEQLNWFIIDNP-MQDKYKTSFDPECSISGYYRHETSRFRELILRQGSIPV
GAKKDDATTTFIDL--NLPLKGPNSIVGRTMVLSRDNGEIVACAFIRNIEPKEAIASIFN
DGVKGSVIFEQRSPYDT-AYVTLDLENLRGIAGGYHVHKWPVPVKLESSDNVCDDVSVSG
HYNPFNIDIKASPPPGTGSDNEYEVGDLSGKFGLLNGLNSIKRKFRDRNLSLYGKYSIVG
RSFVIHRQ-VDGSRWVCASIKPTIPVVKAFATLLGPVIGSVVFTQ-ATDDYYSDTSVFVE
LSYANGIQLPTRNHNWHVHVNRICEPFN------TSSSCECM-------AAGPHFNP---
----FDVNVNGNYKTECEFCNPLRCEAGDLSGKLETVDVRSDNRIFYRGYFTGENIPLKG
PFGIIGRSIVVHETEKGAGRIACANIDELPARSLIVNQWSQMKPSNAEGSLEFVGNIPNY
QDEITWTFMRLRGLEGLGVGYHVHTEPVHPTFSQPCANSIVGGHFNPFNVDIKGSPPAGT
GTHDMYEVGDLSGKYGNVLEGK-----------NYVFATGPDNFLPVRGPLSITGRSLVI
HQKDGSRWICGNIVEHVRRSGARAVE-----AVANFDRGLLRGTINLKQ-YIYRDGTMSD
TEILVHLDFATDPNSKSQNHNW-HVHDNPVDGE---GNCLDAGPHFNPYNVNVKEG-YDE
CSFSNPLRCELGDTTGKQQPYEIGGGFKFYTDVNLPLLGRFGVIGRSFVIHVANRGAARL
ACANIVLVT---------------------------------------------------
------------------------------------------------------------
---
>Hsi1-DN28797c0g1i3.p1
MSR--------------F-------------MKGLISLLCLFVNGIGTHNTSIEDMCPED
LQYLLQQRQKCREDGVFGDNALQTFISTKGVKGAVYIEPNFMPGV----------ALMVV
KFPRLE--HSHVWEIRENRAPT-------------------------S-VRESC-RDKNL
G----------KRFIQK-TALLTPGLEHQFFG--------------LKL-DASQLNGR--
--SLLLTN-TVTGE-------RA-----------------------------CGTLEASI
P-----------------------------------------------------------
------HNTAEARFLSNVAGTITFRQPEDGP------------------SSDTSILVNLF
KTREE-VPVPEQLNWFIIDNP-MQDKYKTSFDPECSISGYYRHETSRFRELILRQGSIPV
GAKKDDATTTFIDL--NLPLKGPNSIVGRTMVLSRDNGEIVACAFIRNIEPKEAIASIFN
DGVKGSVIFEQRSPYDT-AYVTLDLENLRGIAGGYHVHKWPVPVKLESSDNVCDDVSVSG
HYNPFNIDIKASPPPGTGSDNEYEVGDLSGKFGLLNGLNSIKRKFRDRNLSLYGKYSIVG
RSFVIHRQ-VDGSRWVCASIKPTIPVVKAFATLLGPVIGSVVFTQ-ATDDYYSDTSVFVE
LSYANGIQLPTRNHNWHVHVNRICEPFN------TSSSCECM-------AAGPHFNP---
----FDVNVNGNYKTECEFCNPLRCEAGDLSGKLETVDVRSDNRIFYRGYFTGENIPLKG
PFGIIGRSIVVHETEKGAGRIACANIDELPARSLIVNQWSQMKPSNAEGSLEFVGNIPNY
QDEITWTFMRLRGLEGLGVGYHVHTEPVHPTFSQPCANSIVGGHFNPFNVDIKGSPPAGT
GTHDMYEVGDLSGKYGNVLEGK-----------NYVFATGPDNFLPVRGPLSITGRSLVI
HQKDGSRWICGNIVEHVRRSGARAVE-----AVANFDRGLLRGTINLKQ-YIYRDGTMSD
TEILVHLDFATDPNSKSQNHNW-HVHDNPVDGE---GNCLDAGPHFNPYNVNVKEG-YDE
CSFSNPLRCELGDTTGKQQPYEIGGGFKFYTD----------------------------
------------------------------------------------------------
------------------------------------------------------------
---
>Crassostrea gigas SOD3c
MER----------------------------IKDFIVILTLIYN----------------
----------VRDTTAQG-RPLQSIIRYKGINGVVHIEPNFRANT----------SLGVV
SFPNIR--STYLVEIRENRVVN-------------------------D-VTVRC-LDQDL
G----------KRYLGT-TWQLVPGKEHQYFV--------------FTS-EARLLNGR--
--SILFTN-TDTGE-------RL-----------------------------CGTLESRW
L-----------------------------------------------------------
------HNTAEAKFLSNIAGSVVFRQLENDS------------------DADTSVRVNLF
KTQEV-NPFAENVYWFLLSNP-NSDQHKVTMTSECRLPLPFPPSLTQLYILARKFGRLRV
GRVKDDATSTFVET--GLPLSGVRSIIGNILVLARGSGEIVSCAFVGDIEPRQAVSSIFN
DGVKGTINFYQRSPYDT-TIVQISLSNLRGLAGGYHIHKWPVPMKLTALDNVCDAQSISG
HFD-FPRDKPRSPPPGRGTADQYEIGDLSGKYGLLTGQDSFNGQFRDDNLPLYGRYSVIG
RSLTIHKS-YKDERWVCATIEPISRITKAVAIFTGPVIGRIVFTQ-IRNNYYADTHVYVE
LSYANGIQTPTVDHNWHVHENPVCSFFN-------DRPCSCS-------AAGGHFNP---
----FRVNVTGSYPNACRPDNPLRCELGDISGKQEPVNVRTKDGIWYRNYFTDTNLPLEG
PLGIIGKSIVIHDQNKGKGRLACANIFEVPARALFVENWYGSEPSSVSGLFEFVGSVPQY
EDAIAWTSLRLTGLNRRAGEYHIHTEPVDPSSPNPCADSVVGGHFNPFFINKTNSPPPGT
GTHDFYEVGDLSGKYGSVLQGR-----------ETALASGPDNFLPVSGPLSISGRSLVI
HTGNGSRWVCGNIEENIELSGGRVVR-----MIARFTRGMLIGGVILKQ-YVYTDNTVSD
TEIWMDLRFRNNEGLRIRGLNW-HVHVHGVVEG---GNCQDAGPHYNPYNVSTTAG-YEE
CSFSNPYRCEVGDVSGKHVVYEIGGGPRFFTDVNLPLIGRFGVGNRSIVIHQPNRGAGRF
DCANIVPLFV--------------------------------------------------
------------------------------------------------------------
---
>Crassostrea gigas SOD3d
MER----------------------------IKDFIVILTLIYN----------------
----------VRDTTAQG-RPLQSIIRYKGINGVVHIEPNFRANT----------SLGVV
SFPNIR--STYLVEIRENRVVN-------------------------D-VTVRC-LDQDL
G----------KRYLGT-TWQLVPGKEHQYFV--------------FTS-EARLLNGR--
--SILFTN-TDTGE-------RL-----------------------------CGTLESRW
L-----------------------------------------------------------
------HNTAEAKFLSNIAGSVVFRQLENDS------------------DADTSVRVNLF
KTQEV-NPFAENVYWFLLSNP-NSDQHKVTMTSECRLPLPFPPSLTQLYILARKFGRLRV
GRVKDDATSTFVET--GLPLSGVRSIIGNILVLARGSGEIVSCAFVGDIEPRQAVSSIFN
DGVKGTINFYQRSPYDT-TIVQISLSNLRGLAGGYHIHKWPVPMKLTALDNVCDAQSISG
HFD-FPRDKPRSPPPGRGTADQYEIGDLSGKYGLLTGQDSFNGQFRDDNLPLYGRYSVIG
RSLTIHKS-YKDERWVCATIEPISRITKAVAIFTGPVIGRIVFTQ-IRNNYYADTHVYVE
LSYANGIQTPTVDHNWHVHENPVCSFFN-------DRPCSCS-------AAGGHFNP---
----FRVNVTGSYPNACRPDNPLRCELGDISGKQEPVNVRTKDGIWYRNYFTDTNLPLEG
PLGIIGKSIVIHDQNKGKGRLACANIFEVPARALFVENWYGSEPSSVSGLFEFVGSVPQY
EDAIAWTSLRLTGLNRRAGEYHIHTEPVDPSSPNPCADSVVGGHFNPFFINKTNSPPPGT
GTHDFYEVGDLSGKYGSVLQGRIELSLTNLPSQETALASGPDNFLPVSGPLSISGRSLVI
HTGNGSRWVCGNIEENIELSGGRVVR-----MIARFTRGMLIGGVILKQ-YVYTDNTVSD
TEIWMDLRFRNNEGLRIRGLNW-HVHVHGVVEG---GNCQDAGPHYNPYNVSTTAG-YEE
CSFSNPYRCEVGDVSGKHVVYEIGGGPRFFTDVNLPLIGRFGVGNRSIVIHQPNRGAGRF
DCANIVPLFV--------------------------------------------------
------------------------------------------------------------
---
>Hin1-DN636c0g1i2.p1
M-----------L-----------------------------------------------
------------------------------------------------------------
------------------------------------------------------------
------------------------------------------------------------
------------------------------------------------------------
------------------------------------------------------------
------------------------------------------------------------
--------------------------ASTLSLAKCA------------------------
--------------------------------------------------------LSSS
GRAVGALAVRMKH----------TLPDLPYDYNALE------------------------
------------------------------------------------------------
-----------------------------------PYISADIMKL---------------
--------HHQKHHQTYVNNLNVAEEKLQEALHQNNVTEIIKLQSAIKFNGGGHLNHSIF
WEV-LSPQGAGEPPK-GALLDLICHDFGSFE------DF--------KKMMTAETVGVQG
S-----------------------------------------------------------
----------------------------------------------------------GW
G----------------------WLGYNK-------------------------------
---ASHTLRIVTCPNQDPLEATTGLV--PLFGIDVWEHAYYLQYKNVRPDYV--------
-------------NSIWHIVNWQNVEER-----------------------------FKN
AR----------------------------------------------------------
------------------------------------------------------------
------------------------------------------------------------
---
>Hin2-DN64c0g1i15.p1
M-----------L-----------------------------------------------
------------------------------------------------------------
------------------------------------------------------------
------------------------------------------------------------
------------------------------------------------------------
------------------------------------------------------------
------------------------------------------------------------
--------------------------ASTLSLAKCA------------------------
--------------------------------------------------------LSSS
GRAVGALAVRMKH----------TLPDLPYDYNALE------------------------
------------------------------------------------------------
-----------------------------------PYISADIMKL---------------
--------HHQKHHQTYVNNLNVAEEKLQEALHQNNVTEIIKLQSAIKFNGGGHLNHSIF
WEV-LSPQGAGEPPK-GALLDLICHDFGSFE------DF--------KKMMTAETVGVQG
S-----------------------------------------------------------
----------------------------------------------------------GW
G----------------------WLGYNK-------------------------------
---ASHTLRIVTCPNQDPLEATTGLV--PLFGIDVWEHAYYLQYKNVRPDYV--------
-------------NSIWHIVNWQNVEER-----------------------------FKN
AR----------------------------------------------------------
------------------------------------------------------------
------------------------------------------------------------
---
>Hsp1-DN3853c0g1i1.p1
M-----------L-----------------------------------------------
------------------------------------------------------------
------------------------------------------------------------
------------------------------------------------------------
------------------------------------------------------------
------------------------------------------------------------
------------------------------------------------------------
--------------------------ASTLSLTKCA------------------------
--------------------------------------------------------LSSS
GRAVGALAVRMKH----------TLPDLPYDYNALE------------------------
------------------------------------------------------------
-----------------------------------PYISADIMKL---------------
--------HHQKHHQTYVNNLNVAEEKLQEALHQNNVTEIIKLQSAIKFNGGGHLNHSIF
WEV-LSPQGAGEPPK-GALLDLICHDFGSFE------DF--------KKMMTAETVGVQG
S-----------------------------------------------------------
----------------------------------------------------------GW
G----------------------WLGYNK-------------------------------
---ASHTLRIVTCPNQDPLEAATGLV--PLFGIDVWEHAYYLQYKNVRPDYV--------
-------------NSIWHIVNWQNVEER-----------------------------FKN
AR----------------------------------------------------------
------------------------------------------------------------
------------------------------------------------------------
---
>Hsi1-DN3599c0g1i4.p1
M-----------L-----------------------------------------------
------------------------------------------------------------
------------------------------------------------------------
------------------------------------------------------------
------------------------------------------------------------
------------------------------------------------------------
------------------------------------------------------------
--------------------------ASTLSLAKCA------------------------
--------------------------------------------------------LSSS
GRAVGALAVRMKH----------TLPDLPYDYNALE------------------------
------------------------------------------------------------
-----------------------------------PYISADIMKL---------------
--------HHQKHHQTYVNNLNIAEEKLQEALHNNNVTEIIKLQSAIKFNGGGHLNHSIF
WQV-LSPQGAGEPPK-GALLDLICHDFGSFE------DF--------KKMMTAESVGVQG
S-----------------------------------------------------------
----------------------------------------------------------GW
G----------------------WLGYNK-------------------------------
---ASHTLRIVTCPNQDPLEATTGLV--PLFGIDVWEHAYYLQYKNVRPDYV--------
-------------NSIWHIVNWQNVEER-----------------------------FKN
AR----------------------------------------------------------
------------------------------------------------------------
------------------------------------------------------------
---
>Hsi2-DN2531c0g1i1.p1
M-----------L-----------------------------------------------
------------------------------------------------------------
------------------------------------------------------------
------------------------------------------------------------
------------------------------------------------------------
------------------------------------------------------------
------------------------------------------------------------
--------------------------ASTLSLAKCA------------------------
--------------------------------------------------------LSSS
GRAVGALAVRMKH----------TLPDLPYDYNALE------------------------
------------------------------------------------------------
-----------------------------------PYISADIMKL---------------
--------HHQKHHQTYVNNLNIAEEKLQEALHNNNVTEIIKLQSAIKFNGGGHLNHSIF
WQV-LSPQGAGEPPK-GALLDLICHDFGSFE------DF--------KKMMTAESVGVQG
S-----------------------------------------------------------
----------------------------------------------------------GW
G----------------------WLGYNK-------------------------------
---ASHTLRIVTCPNQDPLEATTGLV--PLFGIDVWEHAYYLQYKNVRPDYV--------
-------------NSIWHIVNWQNVEER-----------------------------FKN
AR----------------------------------------------------------
------------------------------------------------------------
------------------------------------------------------------
---
>Crassostrea gigas SOD2
M-----------L-----------------------------------------------
------------------------------------------------------------
------------------------------------------------------------
------------------------------------------------------------
------------------------------------------------------------
------------------------------------------------------------
------------------------------------------------------------
--------------------------LSKVSVAKCA------------------------
--------------------------------------------------------LTKS
ISALGAMGMRMKH----------TLPDLPYDYNALE------------------------
------------------------------------------------------------
-----------------------------------PYISADIMKL---------------
--------HHSKHHQTYVNNLNVAEEKLAEAMEKKDVNKIIQLQAAIRFNGGGHLNHSIF
WET-LSPQGGGEPQD-GALKDLILEEFVTFD------AL--------KKALTEASVGVQG
S-----------------------------------------------------------
----------------------------------------------------------GW
S----------------------WLGYDK-------------------------------
---AAHSLRVVTCANQDPLLATTGLY--PLFGIDVWEHAYYLQYKNVRPDYV--------
-------------NAIWHIIDWKSVTER-----------------------------FKA
AL----------------------------------------------------------
------------------------------------------------------------
------------------------------------------------------------
---
>Hsi1-DN51085c0g1i2.p1
M-----------------------------------------------------------
------------------------------------------------------------
------------------------------------------------------------
------------------------------------------------------------
------------------------------------------------------------
------------------------------------------------------------
------------------------------------------------------------
------------------------------------------------------------
------------------------------------------------------------
------------------------------------------------------------
------------------------------------------------------------
------------------------------------------------------------
------------------------------------------------------------
WENGLSPGVQDRPE--------------------------------------------QH
S-----------------------------------------------------------
----------------------------------------------------------GW
G----------------------WLGFNK-------------------------------
---ERGHLQIAACPNQDPLQGTTGLI--PLLGIDVWEHAYYLQYKNVRPDYL--------
-------------KAIWNVINWENVTER-----------------------------YMA
CKK---------------------------------------------------------
------------------------------------------------------------
------------------------------------------------------------
---
>Homo sapiens SOD2
M-----------L-----------------------------------------------
------------------------------------------------------------
------------------------------------------------------------
------------------------------------------------------------
------------------------------------------------------------
------------------------------------------------------------
------------------------------------------------------------
--------------------------SRA---VCGT------------------------
--------------------------------------------------------SRQL
APVLGYLGSRQKH----------SLPDLPYDYGALE------------------------
------------------------------------------------------------
-----------------------------------PHINAQIMQL---------------
--------HHSKHHAAYVNNLNVTEEKYQEALAKGDVTAQIALQPALKFNGGGHINHSIF
WTN-LSPNGGGEPK--GELLEAIKRDFGSFD------KF--------KEKLTAASVGVQG
S-----------------------------------------------------------
----------------------------------------------------------GW
G----------------------WLGFNK-------------------------------
---ERGHLQIAACPNQDPLQGTTGLI--PLLGIDVWEHAYYLQYKNVRPDYL--------
-------------KAIWNVINWENVTER-----------------------------YMA
CKK---------------------------------------------------------
------------------------------------------------------------
------------------------------------------------------------
---
>Mus musculus SOD2
M-----------L-----------------------------------------------
------------------------------------------------------------
------------------------------------------------------------
------------------------------------------------------------
------------------------------------------------------------
------------------------------------------------------------
------------------------------------------------------------
--------------------------CRA---ACST------------------------
--------------------------------------------------------GRRL
GPVAGAAGSRHKH----------SLPDLPYDYGALE------------------------
------------------------------------------------------------
-----------------------------------PHINAQIMQL---------------
--------HHSKHHAAYVNNLNATEEKYHEALAKGDVTTQVALQPALKFNGGGHINHTIF
WTN-LSPKGGGEPK--GELLEAIKRDFGSFE------KF--------KEKLTAVSVGVQG
S-----------------------------------------------------------
----------------------------------------------------------GW
G----------------------WLGFNK-------------------------------
---EQGRLQIAACSNQDPLQGTTGLI--PLLGIDVWEHAYYLQYKNVRPDYL--------
-------------KAIWNVINWENVTER-----------------------------YTA
CKK---------------------------------------------------------
------------------------------------------------------------
------------------------------------------------------------
---
>Danio rerio SOD2
M-----------L-----------------------------------------------
------------------------------------------------------------
------------------------------------------------------------
------------------------------------------------------------
------------------------------------------------------------
------------------------------------------------------------
------------------------------------------------------------
--------------------------CRVG-YVRRC------------------------
--------------------------------------------------------AATF
NPLLGAVTSRQKH----------ALPDLTYDYGALE------------------------
------------------------------------------------------------
-----------------------------------PHICAEIMQL---------------
--------HHSKHHATYVNNLNVTEEKYQEALAKGDVTTQVSLQPALKFNGGGHINHTIF
WTN-LSPNGGGEPQ--GELLEAIKRDFGSFQ------KM--------KEKISAATVAVQG
S-----------------------------------------------------------
----------------------------------------------------------GW
G----------------------WLGFEK-------------------------------
---ESGRLRIAACANQDPLQGTTGLI--PLLGIDVWEHAYYLQYKNVRPDYV--------
-------------KAIWNVVNWENVSER-----------------------------FQA
AKK---------------------------------------------------------
------------------------------------------------------------
------------------------------------------------------------
---
>Caenorhabditis elegans SOD2
M-----------L-----------------------------------------------
------------------------------------------------------------
------------------------------------------------------------
------------------------------------------------------------
------------------------------------------------------------
------------------------------------------------------------
------------------------------------------------------------
--------------------------QNT---VRCV------------------------
--------------------------------------------------------SKLV
QPITGVAAVRSKH----------SLPDLPYDYADLE------------------------
------------------------------------------------------------
-----------------------------------PVISHEIMQL---------------
--------HHQKHHATYVNNLNQIEEKLHEAVSKGNVKEAIALQPALKFNGGGHINHSIF
WTN-LAKD-GGEPS--AELLTAIKSDFGSLD------NL--------QKQLSASTVAVQG
S-----------------------------------------------------------
----------------------------------------------------------GW
G----------------------WLGYCP-------------------------------
---KGKILKVATCANQDPLEATTGLV--PLFGIDVWEHAYYLQYKNVRPDYV--------
-------------NAIWKIANWKNVSER-----------------------------FAK
AQQ---------------------------------------------------------
------------------------------------------------------------
------------------------------------------------------------
---
>Caenorhabditis elegans SOD3
M-----------L-----------------------------------------------
------------------------------------------------------------
------------------------------------------------------------
------------------------------------------------------------
------------------------------------------------------------
------------------------------------------------------------
------------------------------------------------------------
--------------------------QST---ARTA------------------------
--------------------------------------------------------SKLV
QPVAGVLAVRSKH----------TLPDLPFDYADLE------------------------
------------------------------------------------------------
-----------------------------------PVISHEIMQL---------------
--------HHQKHHATYVNNLNQIEEKLHEAVSKGNLKEAIALQPALKFNGGGHINHSIF
WTN-LAKD-GGEPS--KELMDTIKRDFGSLD------NL--------QKRLSDITIAVQG
S-----------------------------------------------------------
----------------------------------------------------------GW
G----------------------WLGYCK-------------------------------
---KDKILKIATCANQDPLE---GMV--PLFGIDVWEHAYYLQYKNVRPDYV--------
-------------HAIWKIANWKNISER-----------------------------FAN
ARQ---------------------------------------------------------
------------------------------------------------------------
------------------------------------------------------------
---
>Drosophila melanogaster SOD2
M-----------F-----------------------------------------------
------------------------------------------------------------
------------------------------------------------------------
------------------------------------------------------------
------------------------------------------------------------
------------------------------------------------------------
------------------------------------------------------------
------------------------------------------------------------
--------------------------------------------------------VARK
ISQTASLAVRGKH----------TLPKLPYDYAALE------------------------
------------------------------------------------------------
-----------------------------------PIICREIMEL---------------
--------HHQKHHQTYVNNLNAAEEQLEEAKSKSDTTKLIQLAPALRFNGGGHINHTIF
WQN-LSPN-KTQPS--DDLKKAIESQWKSLE------EF--------KKELTTLTVAVQG
S-----------------------------------------------------------
----------------------------------------------------------GW
G----------------------WLGFNK-------------------------------
---KSGKLQLAALPNQDPLEASTGLI--PLFGIDVWEHAYYLQYKNVRPSYV--------
-------------EAIWDIANWDDISCR-----------------------------FQE
AKK--------------------------------------------------------L
GC----------------------------------------------------------
------------------------------------------------------------
---
