# Supplementary material for: Transcriptome Assembly and Comparative Analysis of the Superoxide Dismutase (SOD) Gene Family in Three Hyotissa Species
Source: Biology (Basel). 2025 Dec 19;15(1):4. doi: 10.3390/biology15010004 (PMC12784942; doi:10.3390/biology15010004)
Supplement: Supplementary file 1 [file biology-15-00004-s001.zip › Hyotissa SOD tree.nwk]

((((((((((((((Crassostrea_gigas_SOD3k:0.00000000,Crassostrea_gigas_SOD3j:0.00000000)0.3020:0.00000000,Hsi1-DN129556c0g1i2.p1:0.04295054)0.0670:0.00000000,Crassostrea_gigas_SOD3l:0.00000000)0.9230:0.09936771,Crassostrea_gigas_SOD3h:0.52017441)0.5260:0.35293858,Crassostrea_gigas_SOD3i:0.20124775)0.7690:0.88859009,Hsi1-DN90c2g2i1.p1:0.00000000)0.0100:0.00000000,(Hsi2-DN4644c0g2i4.p1:0.00000000,Hsi2-DN4644c0g2i2.p1:0.00000000)0.3230:0.00000000)0.3740:0.39125302,(Hsi1-DN28603c0g3i2.p1:0.00000000,((Hsi1-DN28603c0g3i1.p1:0.00000000,Hsi2-DN7796c0g1i1.p1:0.00000000)0.2480:0.00000000,(Crassostrea_gigas_SOD3f:0.03696641,(Hin1-DN21488c0g1i1.p1:0.00000000,Hin2-DN19943c0g1i4.p1:0.00000000)0.6660:0.02892458)0.0730:0.01405014)0.0250:0.00000000)0.9670:0.52533116)0.1350:0.21353991,(Crassostrea_gigas_SOD3e:0.02313519,(Hin1-DN12320c0g1i1.p1:0.00000000,(Hin2-DN20518c0g1i1.p1:0.00000000,Hsi1-DN22897c0g1i1.p1:0.00000000)0.3720:0.00000000)0.9490:0.17586976)0.9090:0.72454055)0.2950:0.06464355,(Danio_rerio_SOD3:0.00000010,(Homo_sapiens_SOD3:0.20025734,Mus_musculus_SOD3:0.04896019)0.9360:0.85876926)0.7100:0.69720713)0.2260:0.11879463,(Drosophila_melanogaster_SOD1:0.12458602,(Drosophila_melanogaster_SOD3:0.34675272,((((Hin2-DN27385c0g2i1.p1:0.00000000,Homo_sapiens_SOD1:0.00000000)0.2650:0.00000000,Hsp1-DN109130c0g1i1.p1:0.00000000)0.5830:0.00000000,(Hin2-DN27385c0g1i1.p1:0.00000000,Mus_musculus_SOD1:0.00000000)0.6940:0.03860120)0.9130:0.05298428,(Caenorhabditis_elegans_SOD4:0.31758340,(Danio_rerio_SOD1:0.22806095,((Crassostrea_gigas_SOD1a:0.00000000,Crassostrea_gigas_SOD1b:0.00000000)0.9770:0.08274744,(((Hsp1-DN3819c0g1i1.p1:0.00000000,Hin2-DN8896c0g1i3.p1:0.00057694)0.3370:0.00000000,Hin1-DN145157c0g1i1.p1:0.00000000)0.7010:0.04024036,(Hin2-DN8896c0g1i4.p1:0.00000000,(Hsi1-DN3539c0g2i1.p1:0.00000000,Hsi2-DN6176c0g1i1.p1:0.00000000)0.7200:0.04172172)0.1080:0.00000000)0.8650:0.10935746)0.5260:0.04622210)0.4810:0.14608363)0.0690:0.06705103)0.2000:0.16953355)0.0880:0.09083942)0.2500:0.13049618)0.1580:0.23455958,(Caenorhabditis_elegans_SOD1:0.06760418,Caenorhabditis_elegans_SOD5:0.21245926)0.8240:0.11081916)0.2190:0.36815526,((Crassostrea_gigas_SOD3c:0.00000000,Crassostrea_gigas_SOD3d:0.00000000)0.9160:0.00000000,(((Hsi1-DN28797c0g1i1.p1:0.00000000,Hsi1-DN28797c0g1i3.p1:0.00000000)0.8130:0.00000000,Hin2-DN30196c0g1i3.p1:0.00000000)0.9510:0.29862564,((Crassostrea_gigas_SOD3a:0.00000000,Crassostrea_gigas_SOD3b:0.00000000)0.9730:0.19760440,((((Hsp1-DN9279c0g1i1.p1:0.00000000,Hsi1-DN2474c0g1i4.p1:0.00000000)0.0650:0.00000000,Hin2-DN252c1g4i1.p1:0.00000000)0.0510:0.00000000,Hin1-DN1483c1g1i7.p1:0.00000000)0.1830:0.00000000,(Hsi1-DN2474c0g1i4.p2:0.00000000,(Hsi1-DN2474c0g1i8.p1:0.00000000,(Hsi1-DN2474c0g1i7.p1:0.00000000,(Hsi1-DN2474c0g1i1.p1:0.00000000,(Hsi2-DN7547c0g1i12.p1:0.00000000,Hsi2-DN7547c0g1i8.p1:0.00000000)0.0730:0.00000000)0.0300:0.00000000)0.0500:0.00000000)0.2910:0.00000000)0.4650:0.04326498)0.6590:0.08678405)0.6300:0.21520767)0.3860:0.18124730)0.9600:1.32154208)0.4840:0.33375302,(Crassostrea_gigas_SOD3g:0.04960752,((Hin1-DN2804c1g1i4.p2:0.00000000,Hin2-DN5802c0g1i2.p2:0.00000000)0.0450:0.00000000,(Hsp1-DN4908c2g1i6.p1:0.00000000,(Hsp1-DN4908c2g1i3.p1:0.00000000,(Hsi1-DN15006c0g1i2.p1:0.00000057,Hsi2-DN39370c0g1i1.p1:0.00000000)0.1650:0.00000000)0.0830:0.00000000)0.0690:0.00000000)0.7980:0.11904781)0.9390:0.77517405,(((((Hsi1-DN51085c0g1i2.p1:0.00000000,Homo_sapiens_SOD2:0.00000000)0.8900:0.05842201,Mus_musculus_SOD2:0.10784397)0.7790:0.13127575,Danio_rerio_SOD2:0.20662284)0.3850:0.11031111,Drosophila_melanogaster_SOD2:0.28054737)0.3510:0.00000010,((Caenorhabditis_elegans_SOD2:0.06535573,Caenorhabditis_elegans_SOD3:0.20697370)0.8090:0.36163459,((Hin1-DN636c0g1i2.p1:0.00000000,Hin2-DN64c0g1i15.p1:0.00000000)0.2650:0.00000000,(Hsp1-DN3853c0g1i1.p1:0.00000000,(Crassostrea_gigas_SOD2:0.39752956,(Hsi1-DN3599c0g1i4.p1:0.00000000,Hsi2-DN2531c0g1i1.p1:0.00000000)0.6310:0.00000000)0.1740:0.03673990)0.0010:0.00000000)0.6880:0.35497403)0.2260:0.16724587)0.9930:2.74535391);
