# Supplementary material for: Transcriptome Assembly and Comparative Analysis of the Superoxide Dismutase (SOD) Gene Family in Three Hyotissa Species
Source: Biology (Basel). 2025 Dec 19;15(1):4. doi: 10.3390/biology15010004 (PMC12784942; doi:10.3390/biology15010004)
Supplement: Supplementary file 1 [file biology-15-00004-s001.zip › Hyotissa_SOD_HMMER.txt]

# Sequence scores
# ---------------
#
# name                    bits   E-value   n   exp  bias    description
#   ------------------- ------ --------- --- ----- -----    ---------------------
Hin2-DN8896c0g1i4.p1     185.7   1.1e-57   1   1.0   6.6    -
Hsp1-DN3819c0g1i1.p1     185.0   1.9e-57   1   1.0   8.0    -
Hin1-DN145157c0g1i1.p1   183.1   7.5e-57   1   1.0   7.3    -
Hsi1-DN3539c0g2i1.p1     182.2   1.4e-56   1   1.0   8.5    -
Hsi2-DN6176c0g1i1.p1     182.2   1.4e-56   1   1.0   8.5    -
Hin2-DN27385c0g2i1.p1    177.0   5.5e-55   1   1.0   4.5    -
Hsp1-DN109130c0g1i1.p1   177.0   5.5e-55   1   1.0   4.5    -
Hin2-DN27385c0g1i1.p1    175.4   1.7e-54   1   1.0   9.0    -
Hin1-DN1483c1g1i7.p1     170.6   5.1e-53   6   6.9   9.7    -
Hin2-DN252c1g4i1.p1      170.1   7.6e-53   7   7.0   9.5    -
Hsp1-DN9279c0g1i1.p1     169.2   1.4e-52   7   7.3  10.3    -
Hsi2-DN7547c0g1i12.p1    165.3   2.3e-51   6   6.7   5.6    -
Hsi1-DN28797c0g1i1.p1    165.2   2.5e-51   6   5.6   0.1    -
Hsi1-DN2474c0g1i7.p1     165.1   2.6e-51   8   6.8   7.1    -
Hsi1-DN2474c0g1i1.p1     164.9   3.1e-51   8   6.8   7.1    -
Hsi1-DN2474c0g1i8.p1     164.8   3.3e-51   8   6.8   7.1    -
Hsi2-DN7547c0g1i8.p1     164.6   3.8e-51   7   6.8   6.5    -
Hsi1-DN28797c0g1i3.p1    154.5     5e-48   6   5.6   0.1    -
Hin2-DN8896c0g1i3.p1     146.6   1.4e-45   1   1.1   2.6    -
Hsi1-DN2474c0g1i4.p1     122.2   4.7e-38   7   6.0   6.3    -
Hsi2-DN4644c0g2i4.p1     112.7     4e-35   3   2.3   8.3    -
Hsi1-DN22897c0g1i1.p1    112.2   5.7e-35   1   1.3   0.3    -
Hin2-DN20518c0g1i1.p1    112.2   5.7e-35   1   1.3   0.3    -
Hsi1-DN90c2g2i1.p1       112.2   5.7e-35   3   2.4   9.4    -
Hin1-DN12320c0g1i1.p1    112.2   5.7e-35   1   1.3   0.3    -
Hsi1-DN28603c0g3i2.p1    112.2     6e-35   3   1.8   0.1    -
Hsi1-DN28603c0g3i1.p1    112.1   6.2e-35   1   2.0   0.1    -
Hsi2-DN7796c0g1i1.p1     112.0   6.6e-35   1   1.9   0.1    -
Hsi2-DN4644c0g2i2.p1     109.0   5.7e-34   2   2.0   7.2    -
Hin1-DN2804c1g1i4.p2      72.9   7.9e-23   1   1.3   0.0    -
Hin2-DN5802c0g1i2.p2      72.9   7.9e-23   1   1.3   0.0    -
Hsp1-DN4908c2g1i6.p1      71.8   1.8e-22   1   1.3   0.0    -
Hsp1-DN4908c2g1i3.p1      71.7   1.9e-22   1   1.3   0.0    -
Hsi2-DN39370c0g1i1.p1     69.5   8.9e-22   1   1.3   0.1    -
Hsi1-DN15006c0g1i2.p1     64.8   2.5e-20   1   1.3   0.0    -
Hin2-DN30196c0g1i3.p1     48.0   4.2e-15   2   2.4   0.1    -
Hsi1-DN129556c0g1i2.p1    43.4     1e-13   2   1.6   5.0    -
Hsi1-DN2474c0g1i4.p2      43.3   1.1e-13   2   2.4   0.1    -
Hin1-DN21488c0g1i1.p1     36.5   1.4e-11   3   1.8   0.1    -
Hin2-DN19943c0g1i4.p1     36.5   1.4e-11   3   1.8   0.1    -

# Domain scores
# -------------
#
#  name                   bits   E-value   hit  bias env-st env-en ali-st ali-en hmm-st hmm-en     description
#   ------------------- ------ --------- ----- ----- ------ ------ ------ ------ ------ ------      ---------------------
Hin2-DN8896c0g1i4.p1     185.5   1.3e-57     1   6.6     22    157     22    157      1    133     -
Hsp1-DN3819c0g1i1.p1     184.8   2.2e-57     1   8.0     22    157     22    157      1    133     -
Hin1-DN145157c0g1i1.p1   182.8   8.6e-57     1   7.3     22    157     22    157      1    133     -
Hsi1-DN3539c0g2i1.p1     182.0   1.6e-56     1   8.5     22    156     22    156      1    133     -
Hsi2-DN6176c0g1i1.p1     182.0   1.6e-56     1   8.5     22    156     22    156      1    133     -
Hin2-DN27385c0g2i1.p1    176.8   6.3e-55     1   4.5     15    150     15    150      1    133     -
Hsp1-DN109130c0g1i1.p1   176.8   6.3e-55     1   4.5     15    150     15    150      1    133     -
Hin2-DN27385c0g1i1.p1    175.2     2e-54     1   9.0     15    150     15    150      1    133     -
Hin2-DN8896c0g1i3.p1     146.3   1.7e-45     1   2.6     22    130     22    127      1    107     -
Hsi2-DN4644c0g2i4.p1     112.7     4e-35     1   8.3    133    268    133    268      1    133     -
Hsi1-DN90c2g2i1.p1       112.2   5.7e-35     2   9.4    133    268    133    268      1    133     -
Hsi1-DN28603c0g3i2.p1    112.2     6e-35     1   0.1     43    185     44    185      2    133     -
Hin1-DN12320c0g1i1.p1    111.6   9.3e-35     1   0.3    133    277    133    277      1    133     -
Hin2-DN20518c0g1i1.p1    111.6   9.3e-35     1   0.3    133    277    133    277      1    133     -
Hsi1-DN22897c0g1i1.p1    111.6   9.3e-35     1   0.3    133    277    133    277      1    133     -
Hsi1-DN28603c0g3i1.p1    110.5     2e-34     1   0.1    272    414    273    414      2    133     -
Hsi2-DN7796c0g1i1.p1     110.5     2e-34     1   0.1    272    414    273    414      2    133     -
Hsi2-DN4644c0g2i2.p1     109.0   5.7e-34     1   7.2    133    268    133    268      1    133     -
Hin1-DN2804c1g1i4.p2      72.4   1.2e-22     1   0.0     95    213     95    213      1    133     -
Hin2-DN5802c0g1i2.p2      72.4   1.2e-22     1   0.0     95    213     95    213      1    133     -
Hsp1-DN4908c2g1i6.p1      71.2   2.6e-22     1   0.0     88    206     88    206      1    133     -
Hsp1-DN4908c2g1i3.p1      71.2   2.8e-22     1   0.0     95    213     95    213      1    133     -
Hsi2-DN39370c0g1i1.p1     69.0   1.3e-21     1   0.1     95    213     95    213      1    133     -
Hsi1-DN15006c0g1i2.p1     64.2     4e-20     1   0.0     95    194     95    193      1    110     -
Hsi1-DN2474c0g1i4.p1      47.0     8e-15     4   0.0    269    405    269    394      1    111     -
Hin2-DN252c1g4i1.p1       46.8   9.6e-15     6   0.0    621    753    621    746      1    110     -
Hsp1-DN9279c0g1i1.p1      46.8   9.6e-15     6   0.0    621    753    621    746      1    110     -
Hin1-DN1483c1g1i7.p1      46.8   9.7e-15     5   0.0    621    751    621    746      1    110     -
Hsi2-DN7547c0g1i8.p1      46.7     1e-14     3   0.0    298    434    298    423      1    111     -
Hsi2-DN7547c0g1i12.p1     46.7   1.1e-14     3   0.0    298    434    298    423      1    111     -
Hin1-DN1483c1g1i7.p1      46.5   1.2e-14     3   0.0    299    435    299    424      1    111     -
Hin2-DN252c1g4i1.p1       46.5   1.2e-14     4   0.0    299    435    299    424      1    111     -
Hsi1-DN2474c0g1i7.p1      46.3   1.4e-14     4   0.0    269    405    269    394      1    111     -
Hsi1-DN2474c0g1i1.p1      46.2   1.4e-14     4   0.0    269    405    269    394      1    111     -
Hsi1-DN2474c0g1i8.p1      46.2   1.5e-14     4   0.0    298    434    298    423      1    111     -
Hsp1-DN9279c0g1i1.p1      45.5   2.5e-14     4   0.0    299    435    299    424      1    111     -
Hsi1-DN28797c0g1i3.p1     44.5   4.7e-14     3   0.0    475    623    476    621      2    131     -
Hsi1-DN28797c0g1i1.p1     44.5     5e-14     3   0.0    475    623    476    621      2    131     -
Hsi1-DN28797c0g1i3.p1     43.5   9.9e-14     2   0.0    323    461    323    449      1    112     -
Hsi1-DN129556c0g1i2.p1    43.4     1e-13     2   5.0     65    186     65    186      1    133     -
Hsi1-DN28797c0g1i1.p1     43.4   1.1e-13     2   0.0    323    461    323    449      1    112     -
Hsi1-DN2474c0g1i7.p1      42.7   1.7e-13     6   0.0    591    725    593    716      3    110     -
Hsi1-DN2474c0g1i1.p1      42.7   1.8e-13     6   0.0    591    725    593    716      3    110     -
Hsi1-DN2474c0g1i8.p1      42.7   1.8e-13     6   0.0    620    754    622    745      3    110     -
Hsi2-DN7547c0g1i8.p1      42.6   1.8e-13     5   0.0    620    754    622    745      3    110     -
Hsi2-DN7547c0g1i12.p1     42.6   1.9e-13     5   0.0    620    753    622    745      3    110     -
Hsi1-DN2474c0g1i4.p1      39.1   2.3e-12     5   0.0    422    570    444    560     17    112     -
Hsi1-DN2474c0g1i7.p1      38.3   4.1e-12     5   0.0    422    570    444    560     17    112     -
Hsi1-DN2474c0g1i1.p1      38.2   4.2e-12     5   0.0    422    570    444    560     17    112     -
Hsi1-DN2474c0g1i8.p1      38.2   4.3e-12     5   0.0    451    599    473    589     17    112     -
Hsi2-DN7547c0g1i8.p1      37.1   9.4e-12     4   0.0    451    599    473    589     17    112     -
Hsi2-DN7547c0g1i12.p1     37.1   9.6e-12     4   0.0    451    599    473    589     17    112     -
Hin1-DN21488c0g1i1.p1     36.5   1.4e-11     1   0.1      1     63      4     63     78    133     -
Hin2-DN19943c0g1i4.p1     36.5   1.4e-11     1   0.1      1     63      4     63     78    133     -
Hin1-DN1483c1g1i7.p1      35.6   2.8e-11     4   0.0    453    600    474    590     17    112     -
Hin2-DN252c1g4i1.p1       35.6   2.8e-11     5   0.0    453    600    474    590     17    112     -
Hsp1-DN9279c0g1i1.p1      35.6   2.8e-11     5   0.0    453    600    474    590     17    112     -
Hsi1-DN28797c0g1i3.p1     33.4   1.3e-10     4   0.0    644    794    664    770     19    111     -
Hsi1-DN28797c0g1i1.p1     33.3   1.4e-10     4   0.0    644    794    664    770     19    111     -
Hin2-DN30196c0g1i3.p1     32.4   2.6e-10     2   0.0     94    232     96    221      3    111     -
Hsi1-DN2474c0g1i4.p2      32.2   3.1e-10     2   0.1     63    212     98    197     29    116     -
Hsp1-DN9279c0g1i1.p1      32.1   3.2e-10     7   0.3    781    928    818    912     30    114     -
Hin1-DN1483c1g1i7.p1      32.0   3.6e-10     6   0.3    781    928    818    912     30    114     -
Hin2-DN252c1g4i1.p1       32.0   3.6e-10     7   0.3    781    928    818    912     30    114     -
Hsi1-DN28797c0g1i1.p1     29.2   2.6e-09     5   0.0    802    940    828    929     20    111     -
Hsi1-DN2474c0g1i7.p1      29.1   2.7e-09     7   0.1    751    899    785    883     29    115     -
Hsi1-DN2474c0g1i1.p1      29.1   2.8e-09     7   0.1    751    899    785    883     29    115     -
Hsi1-DN2474c0g1i8.p1      29.1   2.8e-09     7   0.1    780    928    814    912     29    115     -
Hsi2-DN7547c0g1i8.p1      29.0   2.9e-09     6   0.1    780    926    812    910     29    115     -
Hsi2-DN7547c0g1i12.p1     29.0     3e-09     6   0.1    780    926    812    910     29    115     -
Hsi1-DN2474c0g1i4.p1      26.9   1.4e-08     6   0.2    591    682    593    676      3     73     -
Hsi1-DN28797c0g1i3.p1     18.2   6.6e-06     5   0.0    802    890    828    871     20     61     -
Hin2-DN30196c0g1i3.p1     13.4    0.0002     1   0.0      3     86     18     62     66    111     -
Hsi1-DN2474c0g1i4.p2       8.9    0.0047     1   0.0      1     39      5     29     86    110     -
Hsi1-DN28797c0g1i3.p1      7.3     0.015     1   0.0    255    304    264    296     78    110     -
Hsi1-DN28797c0g1i1.p1      7.3     0.016     1   0.0    255    304    264    296     78    110     -
Hsi1-DN2474c0g1i4.p1       5.8     0.043     1   0.0     12     75     12     42      1     31     -
Hin1-DN1483c1g1i7.p1       5.6     0.052     1   0.0     41    122     41     72      1     32     -
Hsi2-DN7547c0g1i8.p1       5.5     0.056     1   0.0     41    145     41     72      1     32     -
Hsi2-DN7547c0g1i12.p1      5.4     0.057     1   0.0     41    146     41     72      1     32     -
Hsi1-DN2474c0g1i7.p1       5.4     0.059     1   0.0     12     81     12     43      1     32     -
Hsi1-DN2474c0g1i1.p1       5.4      0.06     1   0.0     12     81     12     43      1     32     -
Hsi1-DN2474c0g1i8.p1       5.3     0.061     1   0.0     41    110     41     72      1     32     -
Hin2-DN252c1g4i1.p1        5.3     0.063     1   0.0     41    106     41     67      1     29     -
Hsp1-DN9279c0g1i1.p1       5.0      0.08     1   0.0     41    101     41     67      1     29     -
Hin1-DN1483c1g1i7.p1       3.8      0.18     2   0.1    157    278    157    271      1    109     -
Hsp1-DN9279c0g1i1.p1       3.4      0.25     3   0.1    157    278    159    271      3    109     -
Hin2-DN252c1g4i1.p1        2.9      0.35     3   0.1    157    278    158    271      2    109     -
Hsi1-DN2474c0g1i4.p1       0.2       2.3     2   0.0     64    119     79    106     86    116     -
Hsi1-DN129556c0g1i2.p1     0.0       2.7     1   0.1     19     81     47     67     43     63     -
Hsi1-DN2474c0g1i7.p1      -0.4       3.7     2   0.0     62    117     79    106     86    116     -
Hsi1-DN2474c0g1i1.p1      -0.4       3.7     2   0.0     62    117     79    106     86    116     -
Hsi1-DN2474c0g1i8.p1      -0.5       3.8     2   0.0     91    146    108    135     86    116     -
Hsi1-DN2474c0g1i4.p1      -0.7       4.7     3   0.0    208    245    223    241     91    109     -
Hsp1-DN9279c0g1i1.p1      -1.1       6.1     2   0.0     86    145    102    133     80    114     -
Hsi1-DN2474c0g1i7.p1      -1.4       7.2     3   0.0    209    245    223    241     91    109     -
Hsi1-DN2474c0g1i1.p1      -1.4       7.4     3   0.0    209    245    223    241     91    109     -
Hsi2-DN7547c0g1i8.p1      -1.4       7.5     2   0.0    238    274    252    270     91    109     -
Hsi1-DN2474c0g1i8.p1      -1.4       7.5     3   0.0    238    274    252    270     91    109     -
Hsi2-DN7547c0g1i12.p1     -1.4       7.6     2   0.0    238    274    252    270     91    109     -
Hsi1-DN90c2g2i1.p1        -1.5       8.1     1   2.0     25     82     52     75    107    126     -
Hin1-DN21488c0g1i1.p1     -1.7         9     2   0.3     99    171    138    141     51     54     -
Hin2-DN19943c0g1i4.p1     -1.7         9     2   0.3     99    171    138    141     51     54     -
Hin2-DN252c1g4i1.p1       -1.9        11     2   0.0     86    143    110    132     88    113     -
# Sequence scores
# ---------------
#
# name                   bits   E-value   n   exp  bias    description
#  ------------------- ------ --------- --- ----- -----    ---------------------
Hin1-DN636c0g1i2.p1     127.3   5.1e-40   2   1.5   0.1    -
Hin2-DN64c0g1i15.p1     127.3   5.1e-40   2   1.5   0.1    -
Hsi1-DN3599c0g1i4.p1    127.2   5.6e-40   1   1.5   0.0    -
Hsi2-DN2531c0g1i1.p1    127.2   5.6e-40   1   1.5   0.0    -
Hsp1-DN3853c0g1i1.p1    127.1   5.8e-40   2   1.5   0.1    -
Hsi1-DN51085c0g1i2.p1    98.5   4.8e-31   1   1.0   0.1    -

# Domain scores
# -------------
#
#  name                  bits   E-value   hit  bias env-st env-en ali-st ali-en hmm-st hmm-en     description
#  ------------------- ------ --------- ----- ----- ------ ------ ------ ------ ------ ------      ---------------------
Hin1-DN636c0g1i2.p1     126.4     1e-39     2   0.0    117    220    117    220      1    102     -
Hin2-DN64c0g1i15.p1     126.4     1e-39     2   0.0    117    220    117    220      1    102     -
Hsp1-DN3853c0g1i1.p1    126.2   1.1e-39     2   0.0    117    220    117    220      1    102     -
Hsi1-DN3599c0g1i4.p1    126.2   1.2e-39     1   0.0    117    220    117    220      1    102     -
Hsi2-DN2531c0g1i1.p1    126.2   1.2e-39     1   0.0    117    220    117    220      1    102     -
Hsi1-DN51085c0g1i2.p1    98.3   5.6e-31     1   0.1     10     89     16     89     31    102     -
Hin1-DN636c0g1i2.p1      -3.2        23     1   0.0     51     79     54     65     79     90     -
Hin2-DN64c0g1i15.p1      -3.2        23     1   0.0     51     79     54     65     79     90     -
Hsp1-DN3853c0g1i1.p1     -3.2        23     1   0.0     51     79     54     65     79     90     -
# Sequence scores
# ---------------
#
# name                  bits   E-value   n   exp  bias    description
# ------------------- ------ --------- --- ----- -----    ---------------------
Hsp1-DN3853c0g1i1.p1   117.4   7.3e-37   1   1.5   5.7    -
Hin1-DN636c0g1i2.p1    117.4   7.3e-37   1   1.5   5.7    -
Hin2-DN64c0g1i15.p1    117.4   7.3e-37   1   1.5   5.7    -
Hsi1-DN3599c0g1i4.p1   116.6   1.3e-36   1   1.5   6.1    -
Hsi2-DN2531c0g1i1.p1   116.6   1.3e-36   1   1.5   6.1    -

# Domain scores
# -------------
#
#  name                 bits   E-value   hit  bias env-st env-en ali-st ali-en hmm-st hmm-en     description
# ------------------- ------ --------- ----- ----- ------ ------ ------ ------ ------ ------      ---------------------
Hin1-DN636c0g1i2.p1    116.5   1.4e-36     1   5.7     28    109     28    109      1     82     -
Hin2-DN64c0g1i15.p1    116.5   1.4e-36     1   5.7     28    109     28    109      1     82     -
Hsp1-DN3853c0g1i1.p1   116.5   1.4e-36     1   5.7     28    109     28    109      1     82     -
Hsi1-DN3599c0g1i4.p1   115.7   2.5e-36     1   6.1     28    109     28    109      1     82     -
Hsi2-DN2531c0g1i1.p1   115.7   2.5e-36     1   6.1     28    109     28    109      1     82     -
#
# Program:         hmmsearch
# Version:         3.2.1 (June 2018)
# Pipeline mode:   SEARCH
# Query file:      TBtools15820648868664180412.hmm
# Target file:     SOD_Gry1-5_pep_去除重复_.fa
# Option settings: hmmsearch --pfamtblout Hyotissa_SOD_HMMER.txt TBtools15820648868664180412.hmm SOD_Gry1-5_pep_去除重复_.fa 
# Current dir:     /cygdrive/d/Program Files (x86)/learn/实验记录/三种缘曲牡蛎的转录组学/文章/biology basic/Supplementary File
# Date:            Sun Dec  7 20:52:44 2025
# [ok]
